# Supplementary material for: Hexaaqua­cobalt(II) bis­(4-amino-3-methyl­benzene­sulfonate)
Source: Acta Crystallogr Sect E Struct Rep Online. 2009 Nov 11;65(Pt 12):m1548. doi: 10.1107/S1600536809046583 (PMC2972163; doi:10.1107/S1600536809046583)
Supplement: Supplementary file 1 [file e-65-m1548-sup1.cif]

##############################################################################
###                                                                        ###
###        Electronic paper (Acta Crystallographica Section E)             ###
###                                                                        ###
##############################################################################
#                                                                            #
# This CIF contains the data in a paper accepted for publication in Acta     #
# Crystallographica Section E. It conforms to the requirements of Notes      #
# for Authors for Section E, and has been peer reviewed under the auspices   #
# of the IUCr Commission on Journals.                                        #
#                                                                            #
# Full details of the Crystallographic Information File format               #
# are given in the paper "The Crystallographic Information File (CIF):       #
# a New Standard Archive File for Crystallography" by S. R. Hall, F. H.      #
# Allen and I. D. Brown [Acta Cryst. (1991), A47, 655-685].                  #
#                                                                            #
# The current version of the core CIF dictionary is obtainable from          #
# ftp://ftp.iucr.org/pub/cif_core.dic. The current version number is 2.4.    #
#                                                                            #
# Software is freely available for graphical display of the structure(s) in  #
# this CIF.  For information consult the CIF home page http://www.iucr.org/  #
# cif/home.html                                                              #
#                                                                            #
# This file may be used for bona fide research purposes within the           #
# scientific community so long as proper attribution is given to the journal # 
# article from which it was obtained.                                        #
#                                                                            #
##############################################################################
                                             
data_global
_audit_creation_method     'form.cif (version 2.0)'
_journal_data_validation_number     ?
_journal_date_recd_electronic     2009-10-26
_journal_date_accepted     2009-11-04
_journal_name_full     'Acta Crystallographica, Section E'
_journal_year     2009
_journal_volume     65
_journal_issue     12
_journal_page_first     m1548
_journal_page_last     m1548
_journal_paper_category     QM
_journal_coeditor_code     HB5188
_publ_contact_author_name     'Prof. Chen Yuan-Tao'
_publ_contact_author_address
;
      Department of Chemistry, Qinghai Normal University,
      Xining 810008,
      P. R. China
;
_publ_contact_author_email     'taixishi@lzu.edu.cn'
_publ_contact_author_fax     '(+86)536 8785157'
_publ_contact_author_phone     '(+86)536 8785283'
_publ_section_title
;
Hexaaquacobalt(II) bis(4-amino-3-methylbenzenesulfonate)
;
loop_
    _publ_author_name
    _publ_author_footnote
    _publ_author_address
    'Zhang, Wei' ?
;
Department of Chemistry
Qinghai Normal University
Xining 810008
People's Republic of China
;
    'Chen, Yuan-Tao' ?
;
Department of Chemistry
Qinghai Normal University
Xining 810008
People's Republic of China
;
data_I
_audit_creation_method     SHELXL-97
_chemical_name_systematic
;
Hexaaquacobalt(II) bis(4-amino-3-methylbenzenesulfonate)
;
_chemical_name_common     ?
_chemical_formula_moiety     'Co H12 O6 2+, 2(C7 H8 N O3 S -)'
_chemical_formula_sum     'C14 H28 Co N2 O12 S2'
_chemical_formula_iupac     '[Co (H2 O)6] (C7 H8 N O3 S)2'
_chemical_formula_weight     539.43
_chemical_melting_point     ?
_symmetry_cell_setting     Monoclinic
_symmetry_space_group_name_H-M     'P 21/n'
_symmetry_space_group_name_Hall     '-P 2yn'
loop_
    _symmetry_equiv_pos_as_xyz
    'x, y, z'
    '-x+1/2, y+1/2, -z+1/2'
    '-x, -y, -z'
    'x-1/2, -y-1/2, z-1/2'
_cell_length_a     6.3090(10)
_cell_length_b     7.0513(11)
_cell_length_c     24.262(4)
_cell_angle_alpha     90.00
_cell_angle_beta     94.080(2)
_cell_angle_gamma     90.00
_cell_volume     1076.6(3)
_cell_formula_units_Z     2
_cell_measurement_reflns_used     3103
_cell_measurement_theta_min     3.29
_cell_measurement_theta_max     28.31
_cell_measurement_temperature     293(2)
_exptl_crystal_description     block
_exptl_crystal_colour     pink
_exptl_crystal_size_max     0.21
_exptl_crystal_size_mid     0.16
_exptl_crystal_size_min     0.12
_exptl_crystal_density_diffrn     1.664
_exptl_crystal_density_meas     ?
_exptl_crystal_density_method     'not measured'
_exptl_crystal_F_000     562
_exptl_absorpt_coefficient_mu     1.055
_exptl_absorpt_correction_type     multi-scan
_exptl_absorpt_process_details     '(SADABS; Bruker, 2000)'
_exptl_absorpt_correction_T_min     0.809
_exptl_absorpt_correction_T_max     0.884
_exptl_special_details
;
;
_diffrn_ambient_temperature     293(2)
_diffrn_radiation_type     MoK\a
_diffrn_radiation_wavelength     0.71073
_diffrn_radiation_source     'fine-focus sealed tube'
_diffrn_radiation_monochromator     graphite
_diffrn_measurement_device_type     'Bruker SMART CCD'
_diffrn_measurement_method     '\f and \w'
_diffrn_detector_area_resol_mean     ?
_diffrn_reflns_number     5530
_diffrn_reflns_av_R_equivalents     0.0188
_diffrn_reflns_av_sigmaI/netI     0.0195
_diffrn_reflns_theta_min     1.68
_diffrn_reflns_theta_max     25.05
_diffrn_reflns_theta_full     25.05
_diffrn_measured_fraction_theta_max     0.998
_diffrn_measured_fraction_theta_full     0.998
_diffrn_reflns_limit_h_min     -7
_diffrn_reflns_limit_h_max     7
_diffrn_reflns_limit_k_min     -8
_diffrn_reflns_limit_k_max     6
_diffrn_reflns_limit_l_min     -25
_diffrn_reflns_limit_l_max     28
_diffrn_standards_number     ?
_diffrn_standards_interval_count     ?
_diffrn_standards_interval_time     ?
_diffrn_standards_decay_%     ?
_refine_special_details
;
Refinement of <i>F</i>^2^ against ALL reflections. The weighted <i>R</i>- factor
<i>wR</i> and goodness of fit <i>S</i> are based on <i>F</i>^2^, conventional
<i>R</i>-factors <i>R</i> are based on <i>F</i>, with <i>F</i> set to zero for
negative <i>F</i>^2^. The threshold expression of <i>F</i>^2^ >
\s(<i>F</i>^2^) is used only for calculating <i>R</i>-factors(gt) <i>etc</i>.
and is not relevant to the choice of reflections for refinement.
<i>R</i>-factors based on <i>F</i>^2^ are statistically about twice as large
as those based on <i>F</i>, and <i>R</i>- factors based on ALL data will be
even larger.
;
_reflns_number_total     1921
_reflns_number_gt     1690
_reflns_threshold_expression     I>2\s(I)
_refine_ls_structure_factor_coef     Fsqd
_refine_ls_matrix_type     full
_refine_ls_R_factor_all     0.0291
_refine_ls_R_factor_gt     0.0252
_refine_ls_wR_factor_gt     0.0701
_refine_ls_wR_factor_ref     0.0727
_refine_ls_goodness_of_fit_ref     1.096
_refine_ls_restrained_S_all     1.096
_refine_ls_number_reflns     1921
_refine_ls_number_parameters     143
_refine_ls_number_restraints     0
_refine_ls_hydrogen_treatment     constr
_refine_ls_weighting_scheme     calc
_refine_ls_weighting_details
          'calc w=1/[\s^2^(Fo^2^)+(0.035P)^2^+0.4723P] where P=(Fo^2^+2Fc^2^)/3'
_atom_sites_solution_hydrogens     geom
_atom_sites_solution_primary     direct
_atom_sites_solution_secondary     difmap
_refine_ls_shift/su_max     0.000
_refine_ls_shift/su_mean     0.000
_refine_diff_density_max     0.419
_refine_diff_density_min     -0.325
_refine_ls_extinction_method     'SHELXL97 (Sheldrick, 2008)'
_refine_ls_extinction_coef     0.0268(16)
_refine_ls_extinction_expression
                                  'Fc^*^=kFc[1+0.001xFc^2^\l^3^/sin(2\q)]^-1/4^'
loop_
    _atom_type_symbol
    _atom_type_description
    _atom_type_scat_dispersion_real
    _atom_type_scat_dispersion_imag
    _atom_type_scat_source
    'C' 'C' 0.0033 0.0016
                         'International Tables Vol C Tables 4.2.6.8 and 6.1.1.4'
    'H' 'H' 0.0000 0.0000
                         'International Tables Vol C Tables 4.2.6.8 and 6.1.1.4'
    'N' 'N' 0.0061 0.0033
                         'International Tables Vol C Tables 4.2.6.8 and 6.1.1.4'
    'O' 'O' 0.0106 0.0060
                         'International Tables Vol C Tables 4.2.6.8 and 6.1.1.4'
    'S' 'S' 0.1246 0.1234
                         'International Tables Vol C Tables 4.2.6.8 and 6.1.1.4'
    'Co' 'Co' 0.3494 0.9721
                         'International Tables Vol C Tables 4.2.6.8 and 6.1.1.4'
_computing_data_collection     'SMART (Bruker, 2000)'
_computing_cell_refinement     'SAINT (Bruker, 2000)'
_computing_data_reduction     'SAINT (Bruker, 2000)'
_computing_structure_solution     'SHELXS97 (Sheldrick, 2008)'
_computing_structure_refinement     'SHELXL97 (Sheldrick, 2008)'
_computing_molecular_graphics     'SHELXTL (Sheldrick, 2008)'
_computing_publication_material     'SHELXTL (Sheldrick, 2008)'
loop_
    _atom_site_type_symbol
    _atom_site_label
    _atom_site_fract_x
    _atom_site_fract_y
    _atom_site_fract_z
    _atom_site_U_iso_or_equiv
    _atom_site_adp_type
    _atom_site_calc_flag
    _atom_site_refinement_flags
    _atom_site_occupancy
    _atom_site_disorder_assembly
    _atom_site_disorder_group
    Co Co1 0.5000 0.5000 0.0000 0.02153(14) Uani d S 1 . .
    S S1 0.59383(7) 0.51047(6) 0.403529(19) 0.02233(15) Uani d . 1 . .
    O O1 0.5037(2) 0.66812(19) 0.43304(5) 0.0324(3) Uani d . 1 . .
    O O2 0.5014(2) 0.32921(19) 0.41856(5) 0.0315(3) Uani d . 1 . .
    O O3 0.8256(2) 0.50668(17) 0.41067(6) 0.0311(3) Uani d . 1 . .
    O O4 0.3989(2) 0.73519(19) 0.04326(6) 0.0363(3) Uani d . 1 . .
    H H7 0.2775 0.7762 0.0506 0.054 Uiso d R 1 . .
    H H8 0.4888 0.8156 0.0567 0.054 Uiso d R 1 . .
    O O5 0.4048(2) 0.3100(2) 0.05939(6) 0.0365(4) Uani d . 1 . .
    H H9 0.2842 0.2560 0.0589 0.055 Uiso d R 1 . .
    H H10 0.4924 0.2201 0.0664 0.055 Uiso d R 1 . .
    O O6 0.7970(2) 0.50949(18) 0.04025(7) 0.0418(4) Uani d . 1 . .
    H H12 0.8684 0.6054 0.0519 0.063 Uiso d R 1 . .
    H H11 0.8706 0.4134 0.0507 0.063 Uiso d R 1 . .
    N N1 0.3463(3) 0.6380(3) 0.16739(7) 0.0474(5) Uani d . 1 . .
    H H1A 0.2229 0.6845 0.1580 0.057 Uiso calc R 1 . .
    H H1B 0.4320 0.6115 0.1425 0.057 Uiso calc R 1 . .
    C C1 0.5244(3) 0.5467(2) 0.33285(7) 0.0232(4) Uani d . 1 . .
    C C2 0.6647(3) 0.5036(2) 0.29306(8) 0.0247(4) Uani d . 1 . .
    H H2 0.7980 0.4545 0.3039 0.030 Uiso calc R 1 . .
    C C3 0.6088(3) 0.5326(2) 0.23743(8) 0.0260(4) Uani d . 1 . .
    C C4 0.4060(3) 0.6062(3) 0.22179(8) 0.0289(4) Uani d . 1 . .
    C C5 0.2676(3) 0.6489(3) 0.26221(8) 0.0307(4) Uani d . 1 . .
    H H5 0.1341 0.6985 0.2518 0.037 Uiso calc R 1 . .
    C C6 0.3248(3) 0.6188(3) 0.31715(8) 0.0289(4) Uani d . 1 . .
    H H6 0.2301 0.6467 0.3437 0.035 Uiso calc R 1 . .
    C C7 0.7578(4) 0.4865(3) 0.19380(9) 0.0360(5) Uani d . 1 . .
    H H7A 0.8888 0.4387 0.2110 0.054 Uiso calc R 1 . .
    H H7B 0.7854 0.5991 0.1733 0.054 Uiso calc R 1 . .
    H H7C 0.6945 0.3923 0.1693 0.054 Uiso calc R 1 . .
loop_
    _atom_site_aniso_label
    _atom_site_aniso_U_11
    _atom_site_aniso_U_22
    _atom_site_aniso_U_33
    _atom_site_aniso_U_12
    _atom_site_aniso_U_13
    _atom_site_aniso_U_23
    Co1 0.0198(2) 0.0217(2) 0.0232(2) -0.00091(13) 0.00196(14) -0.00005(12)
    S1 0.0203(3) 0.0220(3) 0.0245(3) -0.00008(16) -0.00023(18) 0.00040(16)
    O1 0.0316(7) 0.0326(7) 0.0328(7) 0.0041(6) 0.0005(6) -0.0082(6)
    O2 0.0299(7) 0.0284(7) 0.0359(8) -0.0036(6) 0.0002(6) 0.0071(6)
    O3 0.0220(7) 0.0343(8) 0.0362(8) 0.0004(5) -0.0024(6) 0.0012(5)
    O4 0.0278(7) 0.0340(8) 0.0476(9) -0.0019(6) 0.0072(6) -0.0164(6)
    O5 0.0270(7) 0.0361(8) 0.0474(9) 0.0027(6) 0.0088(6) 0.0160(7)
    O6 0.0311(8) 0.0281(8) 0.0633(11) -0.0004(6) -0.0171(7) -0.0025(6)
    N1 0.0528(12) 0.0596(13) 0.0288(9) 0.0205(10) -0.0043(8) 0.0047(9)
    C1 0.0247(9) 0.0198(8) 0.0248(9) -0.0011(7) -0.0006(7) 0.0021(7)
    C2 0.0236(9) 0.0197(9) 0.0307(10) 0.0007(7) 0.0009(8) 0.0008(7)
    C3 0.0304(10) 0.0196(9) 0.0283(10) -0.0003(7) 0.0041(8) -0.0009(7)
    C4 0.0375(11) 0.0222(9) 0.0263(10) 0.0008(8) -0.0019(8) 0.0025(7)
    C5 0.0268(10) 0.0306(10) 0.0338(11) 0.0077(8) -0.0042(8) 0.0003(8)
    C6 0.0261(10) 0.0307(10) 0.0299(10) 0.0031(8) 0.0031(8) -0.0011(8)
    C7 0.0418(12) 0.0335(11) 0.0334(11) 0.0050(9) 0.0085(10) 0.0004(8)
_geom_special_details
;
All e.s.d.'s (except the e.s.d. in the dihedral angle between two l.s. planes)
are estimated using the full covariance matrix. The cell e.s.d.'s are taken
into account individually in the estimation of e.s.d.'s in distances, angles
and torsion angles; correlations between e.s.d.'s in cell parameters are only
used when they are defined by crystal symmetry. An approximate (isotropic)
treatment of cell e.s.d.'s is used for estimating e.s.d.'s involving l.s.
planes.
;
loop_
    _geom_bond_atom_site_label_1
    _geom_bond_atom_site_label_2
    _geom_bond_site_symmetry_2
    _geom_bond_distance
    _geom_bond_publ_flag
    Co1 O6 3_665 2.0515(14) ?
    Co1 O6 . 2.0515(14) y
    Co1 O4 3_665 2.0866(13) ?
    Co1 O4 . 2.0866(13) y
    Co1 O5 . 2.0868(13) y
    Co1 O5 3_665 2.0868(13) ?
    S1 O1 . 1.4593(13) ?
    S1 O3 . 1.4603(14) ?
    S1 O2 . 1.4617(13) ?
    S1 C1 . 1.7580(18) ?
    O4 H7 . 0.8498 ?
    O4 H8 . 0.8498 ?
    O5 H9 . 0.8500 ?
    O5 H10 . 0.8499 ?
    O6 H12 . 0.8499 ?
    O6 H11 . 0.8499 ?
    N1 C4 . 1.365(2) ?
    N1 H1A . 0.8600 ?
    N1 H1B . 0.8600 ?
    C1 C6 . 1.386(2) ?
    C1 C2 . 1.389(3) ?
    C2 C3 . 1.386(3) ?
    C2 H2 . 0.9300 ?
    C3 C4 . 1.407(3) ?
    C3 C7 . 1.500(3) ?
    C4 C5 . 1.392(3) ?
    C5 C6 . 1.372(3) ?
    C5 H5 . 0.9300 ?
    C6 H6 . 0.9300 ?
    C7 H7A . 0.9600 ?
    C7 H7B . 0.9600 ?
    C7 H7C . 0.9600 ?
loop_
    _geom_angle_atom_site_label_1
    _geom_angle_atom_site_label_2
    _geom_angle_atom_site_label_3
    _geom_angle_site_symmetry_1
    _geom_angle_site_symmetry_3
    _geom_angle
    _geom_angle_publ_flag
    O6 Co1 O6 3_665 . 180.0 ?
    O6 Co1 O4 3_665 3_665 92.07(6) ?
    O6 Co1 O4 . 3_665 87.93(6) ?
    O6 Co1 O4 3_665 . 87.93(6) ?
    O6 Co1 O4 . . 92.07(6) ?
    O4 Co1 O4 3_665 . 180.0 ?
    O6 Co1 O5 3_665 . 90.56(6) ?
    O6 Co1 O5 . . 89.44(6) ?
    O4 Co1 O5 3_665 . 87.15(6) ?
    O4 Co1 O5 . . 92.85(6) ?
    O6 Co1 O5 3_665 3_665 89.44(6) ?
    O6 Co1 O5 . 3_665 90.56(6) ?
    O4 Co1 O5 3_665 3_665 92.85(6) ?
    O4 Co1 O5 . 3_665 87.15(6) ?
    O5 Co1 O5 . 3_665 180.0 ?
    O1 S1 O3 . . 112.18(8) ?
    O1 S1 O2 . . 111.56(9) ?
    O3 S1 O2 . . 111.60(7) ?
    O1 S1 C1 . . 106.81(8) ?
    O3 S1 C1 . . 107.24(8) ?
    O2 S1 C1 . . 107.10(8) ?
    Co1 O4 H7 . . 133.5 ?
    Co1 O4 H8 . . 120.2 ?
    H7 O4 H8 . . 106.2 ?
    Co1 O5 H9 . . 125.3 ?
    Co1 O5 H10 . . 113.7 ?
    H9 O5 H10 . . 103.7 ?
    Co1 O6 H12 . . 129.0 ?
    Co1 O6 H11 . . 125.2 ?
    H12 O6 H11 . . 105.7 ?
    C4 N1 H1A . . 120.0 ?
    C4 N1 H1B . . 120.0 ?
    H1A N1 H1B . . 120.0 ?
    C6 C1 C2 . . 120.05(17) ?
    C6 C1 S1 . . 118.67(14) ?
    C2 C1 S1 . . 121.28(14) ?
    C3 C2 C1 . . 120.94(17) ?
    C3 C2 H2 . . 119.5 ?
    C1 C2 H2 . . 119.5 ?
    C2 C3 C4 . . 118.72(17) ?
    C2 C3 C7 . . 121.77(18) ?
    C4 C3 C7 . . 119.51(17) ?
    N1 C4 C5 . . 120.13(17) ?
    N1 C4 C3 . . 120.29(18) ?
    C5 C4 C3 . . 119.58(17) ?
    C6 C5 C4 . . 121.08(17) ?
    C6 C5 H5 . . 119.5 ?
    C4 C5 H5 . . 119.5 ?
    C5 C6 C1 . . 119.63(17) ?
    C5 C6 H6 . . 120.2 ?
    C1 C6 H6 . . 120.2 ?
    C3 C7 H7A . . 109.5 ?
    C3 C7 H7B . . 109.5 ?
    H7A C7 H7B . . 109.5 ?
    C3 C7 H7C . . 109.5 ?
    H7A C7 H7C . . 109.5 ?
    H7B C7 H7C . . 109.5 ?
loop_
    _geom_torsion_atom_site_label_1
    _geom_torsion_atom_site_label_2
    _geom_torsion_atom_site_label_3
    _geom_torsion_atom_site_label_4
    _geom_torsion_site_symmetry_1
    _geom_torsion_site_symmetry_2
    _geom_torsion_site_symmetry_3
    _geom_torsion_site_symmetry_4
    _geom_torsion
    _geom_torsion_publ_flag
    O1 S1 C1 C6 . . . . -38.02(17) ?
    O3 S1 C1 C6 . . . . -158.47(14) ?
    O2 S1 C1 C6 . . . . 81.62(16) ?
    O1 S1 C1 C2 . . . . 142.30(14) ?
    O3 S1 C1 C2 . . . . 21.85(16) ?
    O2 S1 C1 C2 . . . . -98.06(15) ?
    C6 C1 C2 C3 . . . . 0.4(3) ?
    S1 C1 C2 C3 . . . . -179.97(13) ?
    C1 C2 C3 C4 . . . . -0.2(3) ?
    C1 C2 C3 C7 . . . . -179.85(17) ?
    C2 C3 C4 N1 . . . . 179.47(17) ?
    C7 C3 C4 N1 . . . . -0.9(3) ?
    C2 C3 C4 C5 . . . . 0.3(3) ?
    C7 C3 C4 C5 . . . . 179.96(17) ?
    N1 C4 C5 C6 . . . . -179.70(19) ?
    C3 C4 C5 C6 . . . . -0.6(3) ?
    C4 C5 C6 C1 . . . . 0.7(3) ?
    C2 C1 C6 C5 . . . . -0.6(3) ?
    S1 C1 C6 C5 . . . . 179.75(15) ?
loop_
    _geom_hbond_atom_site_label_D
    _geom_hbond_atom_site_label_H
    _geom_hbond_atom_site_label_A
    _geom_hbond_site_symmetry_A
    _geom_hbond_distance_DH
    _geom_hbond_distance_HA
    _geom_hbond_distance_DA
    _geom_hbond_angle_DHA
    N1 H1A O2 2_555 0.86 2.47 3.214(2) 145
    N1 H1B O4 . 0.86 2.56 3.129(2) 125
    O4 H7 O2 2_555 0.85 2.00 2.8300(19) 167
    O4 H8 O3 2_655 0.85 1.92 2.7675(19) 176
    O5 H9 O1 2_545 0.85 1.94 2.7828(19) 170
    O5 H10 O3 2_645 0.85 1.95 2.7963(19) 174
    O6 H11 O1 2_645 0.85 1.93 2.7711(19) 169
    O6 H12 O2 2_655 0.85 1.90 2.7419(19) 173
