# Supplementary material for: Hexaaqua­cobalt(II) bis­(4-amino-3-methyl­benzene­sulfonate)
Source: Acta Crystallogr Sect E Struct Rep Online. 2009 Nov 11;65(Pt 12):m1548. doi: 10.1107/S1600536809046583 (PMC2972163; doi:10.1107/S1600536809046583)
Supplement: Supplementary file 2 [file e-65-m1548-Isup2.hkl]

# 
# h,k,l, Fc-squared, Fo-squared, sigma(Fo-squared) and status flag 
# 
data_I
_shelx_title ' 1 in P2(1)/n' 
_shelx_refln_list_code          4 
_shelx_F_calc_maximum      178.35 
_exptl_crystal_F_000       562.00 
_reflns_d_resolution_high  0.8393 
 
loop_ 
 _symmetry_equiv_pos_as_xyz 
 'x, y, z' 
 '-x+1/2, y+1/2, -z+1/2' 
 '-x, -y, -z' 
 'x-1/2, -y-1/2, z-1/2' 
 
_cell_length_a     6.3090 
_cell_length_b     7.0513 
_cell_length_c    24.2621 
_cell_angle_alpha  90.000 
_cell_angle_beta   94.080 
_cell_angle_gamma  90.000 
 
_shelx_F_squared_multiplier     1.000 
 
loop_ 
 _refln_index_h 
 _refln_index_k 
 _refln_index_l 
 _refln_F_squared_calc 
 _refln_F_squared_meas 
 _refln_F_squared_sigma 
 _refln_observed_status 
   2   0   0     2754.29     2815.22     55.27 o 
   4   0   0      121.56       92.75      3.59 o 
   6   0   0      104.51       88.99      7.44 o 
   1   1   0    30747.51    32728.46   1403.92 o 
   2   1   0      656.17      696.79      9.16 o 
   3   1   0     2873.70     2977.25     42.43 o 
   4   1   0      162.04      165.85      5.12 o 
   5   1   0       93.28      100.28      3.73 o 
   6   1   0        0.01       -0.73      1.95 o 
   7   1   0      192.82      186.64     10.76 o 
   0   2   0    17015.76    17426.66    192.35 o 
   1   2   0     1724.12     1744.38     17.13 o 
   2   2   0       36.43       70.46      1.97 o 
   3   2   0      264.64      273.26      4.58 o 
   4   2   0       84.17       81.87      2.39 o 
   5   2   0       20.53       24.17      2.36 o 
   6   2   0      104.92      105.23      4.50 o 
   7   2   0        1.95       -0.50      2.52 o 
   1   3   0       89.30       55.91      1.91 o 
   2   3   0        0.85        0.71      0.57 o 
   3   3   0     1105.50     1082.31     12.48 o 
   4   3   0      259.87      257.84      4.62 o 
   5   3   0      384.57      379.51      6.20 o 
   6   3   0       16.94       14.38      3.23 o 
   7   3   0       43.85       30.69      6.07 o 
   0   4   0     7381.75     7415.39     97.83 o 
   1   4   0      122.79      122.12      4.53 o 
   2   4   0      437.44      398.12      6.99 o 
   3   4   0        8.19       12.67      1.66 o 
   4   4   0       12.00        8.59      1.45 o 
   5   4   0        0.06        1.66      1.67 o 
   6   4   0        2.35        0.34      1.71 o 
   1   5   0     3448.90     3410.93     39.20 o 
   2   5   0      159.30      168.89      3.44 o 
   3   5   0     1257.67     1164.91     14.54 o 
   4   5   0        1.71        4.32      1.42 o 
   5   5   0      102.82       91.05      4.69 o 
   6   5   0        0.07        0.47      1.81 o 
   0   6   0     6242.26     6246.87     85.23 o 
   1   6   0      557.50      571.87     10.42 o 
   2   6   0      429.74      428.99     10.82 o 
   3   6   0      207.26      207.41      6.13 o 
   4   6   0      232.86      246.11     16.87 o 
   5   6   0        0.38        2.43      2.59 o 
   1   7   0      883.98      887.01     14.85 o 
   2   7   0      572.66      519.30     10.69 o 
   3   7   0      160.41      161.02      5.87 o 
   4   7   0      150.03      151.20      7.69 o 
   0   8   0     1405.84     1440.44     37.73 o 
   1   8   0       72.59       67.86      4.30 o 
   2   8   0        2.22        3.76      2.10 o 
  -7   0   1      196.01      235.04     12.53 o 
  -5   0   1       71.83       66.27      5.79 o 
  -3   0   1      116.74       60.26      3.98 o 
  -1   0   1      477.88      430.15      9.55 o 
   3   0   1      114.99      183.87      4.55 o 
   5   0   1       16.99       16.41      3.51 o 
   7   0   1      240.34      264.94     13.66 o 
  -7   1   1        4.72        5.12      2.71 o 
  -6   1   1       86.47      104.39      5.50 o 
  -5   1   1        0.55        0.36      1.16 o 
  -4   1   1     3981.06     3880.46     60.36 o 
  -3   1   1       45.72       51.36      2.18 o 
  -2   1   1        4.69        5.89      1.11 o 
  -1   1   1     1395.40     1357.53     13.33 o 
   0   1   1       13.49       24.32      0.81 o 
   1   1   1      514.74      524.15      6.59 o 
   2   1   1       47.93       60.83      1.64 o 
   3   1   1      556.65      620.94      7.88 o 
   4   1   1       96.35       68.17      3.29 o 
   5   1   1        1.33        0.97      1.10 o 
   6   1   1      674.14      653.73     28.63 o 
   7   1   1        0.06       -0.87      2.21 o 
  -7   2   1      457.37      503.17     13.63 o 
  -6   2   1        0.68        0.04      1.49 o 
  -5   2   1     2991.59     2932.68     30.91 o 
  -4   2   1       20.88       21.55      1.62 o 
  -3   2   1     6164.08     5965.49     76.31 o 
  -2   2   1      114.54      124.36      2.46 o 
  -1   2   1     6433.02     6880.73     58.34 o 
   0   2   1     6509.54     6666.00     70.10 o 
   1   2   1     9345.95     9505.99    180.53 o 
   2   2   1      267.97      287.64      4.17 o 
   3   2   1     1306.90     1205.53     12.02 o 
   4   2   1       38.49       42.76      1.84 o 
   5   2   1     2839.62     2762.52     26.11 o 
   6   2   1        0.62       -1.18      1.42 o 
   7   2   1     1230.81     1283.00     25.65 o 
  -7   3   1        0.11       -1.72      3.11 o 
  -6   3   1      803.45      815.24     17.57 o 
  -5   3   1        0.00       -0.29      1.06 o 
  -4   3   1     7274.23     7161.94     68.68 o 
  -3   3   1       13.25       13.79      1.22 o 
  -2   3   1     6932.93     7144.81     66.94 o 
  -1   3   1      975.43     1008.96      9.89 o 
   0   3   1      324.26      361.11      3.92 o 
   1   3   1     1226.57     1261.24     13.05 o 
   2   3   1      120.92      142.33      2.95 o 
   3   3   1      111.98      130.75      3.45 o 
   4   3   1     3353.33     3360.92     30.53 o 
   5   3   1       20.92       23.83      2.04 o 
   6   3   1     1888.98     1890.14     61.56 o 
  -6   4   1        0.00       -1.90      1.47 o 
  -5   4   1      818.91      835.15     12.11 o 
  -4   4   1        0.45        0.16      1.14 o 
  -3   4   1     1932.23     1903.64     23.95 o 
  -2   4   1      871.87      884.19     12.46 o 
  -1   4   1     7707.23     8046.17     68.03 o 
   0   4   1      324.08      358.77      4.26 o 
   1   4   1      860.10      882.67     11.88 o 
   2   4   1       27.53       20.54      2.02 o 
   3   4   1      504.96      476.49      7.39 o 
   4   4   1      185.10      177.83      5.50 o 
   5   4   1      994.93     1003.36     16.14 o 
   6   4   1        1.44        1.21      1.77 o 
  -6   5   1       45.17       50.13      7.24 o 
  -5   5   1       22.66       19.52      2.69 o 
  -4   5   1      936.91      936.86     12.92 o 
  -3   5   1      485.75      460.13      7.72 o 
  -2   5   1      875.19      877.48     11.32 o 
  -1   5   1      462.64      471.08      8.25 o 
   0   5   1       40.89       41.14      2.46 o 
   1   5   1        4.89        7.69      1.94 o 
   2   5   1      283.62      287.44      5.40 o 
   3   5   1       30.27       35.20      4.15 o 
   4   5   1      237.18      248.46      5.60 o 
   5   5   1      103.47       95.69      4.69 o 
   6   5   1      298.00      310.66      8.65 o 
  -5   6   1      199.79      214.51      8.92 o 
  -4   6   1        0.01        0.68      1.51 o 
  -3   6   1      560.34      539.49     11.47 o 
  -2   6   1      290.42      277.95      8.28 o 
  -1   6   1      132.77      147.57      5.84 o 
   0   6   1        0.53        5.68      2.03 o 
   1   6   1      573.17      590.13     10.66 o 
   2   6   1       46.15       39.54      3.02 o 
   3   6   1        1.76        5.43      3.11 o 
   4   6   1       39.28       42.50      5.92 o 
   5   6   1      368.42      363.90     12.84 o 
  -4   7   1      985.54      997.90     37.06 o 
  -3   7   1       15.99       18.02      2.66 o 
  -2   7   1      149.05      155.38      5.56 o 
  -1   7   1       12.32        9.13      2.13 o 
   0   7   1       16.20       13.80      1.99 o 
   1   7   1       11.79       15.22      2.42 o 
   2   7   1        3.87        4.96      2.76 o 
   3   7   1        5.85        6.05      2.78 o 
   4   7   1      228.91      258.22     10.67 o 
  -2   8   1       38.49       38.56      3.58 o 
  -1   8   1      204.78      205.40      6.83 o 
   0   8   1       90.08      102.47      6.00 o 
   1   8   1        7.46        8.19      2.48 o 
   2   8   1       11.11       15.46      2.77 o 
  -6   0   2      602.35      554.16     18.87 o 
  -4   0   2      122.59      142.85      7.14 o 
  -2   0   2      258.09      290.92      8.21 o 
   0   0   2     3190.14     2993.96     57.30 o 
   2   0   2    31808.66    33446.39    596.54 o 
   4   0   2     4564.87     4772.19     94.40 o 
   6   0   2       62.07       65.84      6.51 o 
  -7   1   2      340.24      321.35     18.30 o 
  -6   1   2        2.20        0.80      1.91 o 
  -5   1   2      153.07      131.32      8.66 o 
  -4   1   2        1.12        0.11      1.53 o 
  -3   1   2      491.56      498.94      9.67 o 
  -2   1   2      125.36      123.38      2.74 o 
  -1   1   2      222.18      241.64      3.15 o 
   0   1   2        0.82        1.85      0.32 o 
   1   1   2     3390.52     3529.41     39.16 o 
   2   1   2      154.69      161.29      2.82 o 
   3   1   2    17875.22    19036.54    523.17 o 
   4   1   2       55.64       64.53      2.71 o 
   5   1   2       21.07       27.03      2.24 o 
   6   1   2       14.91       11.60      2.72 o 
   7   1   2       52.56       53.82      6.34 o 
  -7   2   2       30.75       28.48      4.11 o 
  -6   2   2      298.80      306.39      6.50 o 
  -5   2   2        5.22        1.93      2.24 o 
  -4   2   2      199.46      183.59      4.09 o 
  -3   2   2        3.79        1.48      1.59 o 
  -2   2   2       12.95       19.10      1.01 o 
  -1   2   2     3330.30     3483.81     30.12 o 
   0   2   2       80.20      111.13      1.75 o 
   1   2   2     1737.76     1756.40     18.26 o 
   2   2   2      440.51      332.95      4.21 o 
   3   2   2        2.03        0.87      0.63 o 
   4   2   2     2004.81     2056.45     19.61 o 
   5   2   2        0.18       -1.48      0.99 o 
   6   2   2      250.26      248.99      7.33 o 
   7   2   2        0.08       -2.32      2.45 o 
  -7   3   2       35.07       25.11      5.78 o 
  -6   3   2        7.66        5.97      2.65 o 
  -5   3   2      114.15      109.54      5.11 o 
  -4   3   2        3.57        3.94      4.45 o 
  -3   3   2       64.66       54.40      1.98 o 
  -2   3   2      377.41      396.57      6.22 o 
  -1   3   2      161.54      231.62      3.92 o 
   0   3   2      339.48      359.06      4.06 o 
   1   3   2      319.71      248.34      3.53 o 
   2   3   2       87.54       84.94      2.00 o 
   3   3   2     2111.68     2142.59     19.97 o 
   4   3   2        0.09       -0.93      0.81 o 
   5   3   2       10.12       13.22      1.70 o 
   6   3   2        7.63        9.10      4.64 o 
  -6   4   2       52.97       49.98      3.81 o 
  -5   4   2        0.60       -0.19      1.20 o 
  -4   4   2       39.87       39.04      2.70 o 
  -3   4   2        1.15       -0.06      2.34 o 
  -2   4   2       97.92      122.33      3.16 o 
  -1   4   2       19.47       22.98      2.35 o 
   0   4   2     4839.71     4748.53     37.20 o 
   1   4   2      202.56      213.81      3.93 o 
   2   4   2     1540.47     1518.49     16.78 o 
   3   4   2       93.32       92.08      2.95 o 
   4   4   2      600.49      618.80      9.26 o 
   5   4   2       12.72       10.08      2.16 o 
   6   4   2        3.82        5.51      2.09 o 
  -6   5   2        0.03        0.55      1.84 o 
  -5   5   2       24.32       27.52      2.80 o 
  -4   5   2        2.51        2.71      1.60 o 
  -3   5   2        6.28        4.44      1.46 o 
  -2   5   2      171.94      164.61      3.93 o 
  -1   5   2      491.06      440.76      7.93 o 
   0   5   2      136.27      135.83      4.13 o 
   1   5   2     4372.38     4365.77     49.55 o 
   2   5   2      745.81      755.20     10.15 o 
   3   5   2     3364.77     3278.59     33.87 o 
   4   5   2        0.10       -0.37      1.38 o 
   5   5   2        4.87        2.75      2.18 o 
  -5   6   2       19.21       23.93      7.48 o 
  -4   6   2       54.69       51.73      3.55 o 
  -3   6   2        4.21        4.66      4.23 o 
  -2   6   2      234.43      232.34      7.58 o 
  -1   6   2       34.23       42.18      3.62 o 
   0   6   2     1109.86     1082.31     15.99 o 
   1   6   2      316.76      313.08      7.21 o 
   2   6   2     2385.40     2324.55     29.70 o 
   3   6   2       45.35       40.52      3.09 o 
   4   6   2      679.69      684.40     18.41 o 
   5   6   2       33.61       41.69      4.66 o 
  -4   7   2        2.05        1.61      2.49 o 
  -3   7   2      191.13      177.26      6.14 o 
  -2   7   2        7.61        6.92      2.03 o 
  -1   7   2       59.71       61.41      4.96 o 
   0   7   2      243.82      243.63      7.59 o 
   1   7   2      523.43      532.10     10.70 o 
   2   7   2      102.39       93.64      5.24 o 
   3   7   2     1612.38     1557.49     28.78 o 
   4   7   2       62.12       67.92      6.98 o 
  -2   8   2       20.05       13.51      2.60 o 
  -1   8   2      136.00      146.59      7.66 o 
   0   8   2      116.52      135.41      6.65 o 
   1   8   2       25.02       21.07      3.35 o 
   2   8   2      515.87      506.87     13.00 o 
  -7   0   3      134.80      122.19      9.26 o 
  -5   0   3      321.91      345.45     12.95 o 
  -3   0   3     1375.30     1243.42     27.79 o 
  -1   0   3    15383.21    15576.93    212.85 o 
   1   0   3     1193.40     1152.30     23.46 o 
   3   0   3     1825.50     2087.51     29.78 o 
   5   0   3       74.93       65.41      5.74 o 
   7   0   3      202.28      185.75     11.60 o 
  -7   1   3        7.01        9.00      3.08 o 
  -6   1   3      306.13      306.79     18.22 o 
  -5   1   3        3.39        3.04      1.67 o 
  -4   1   3     3805.63     3843.52     54.91 o 
  -3   1   3        0.01       -1.28      0.85 o 
  -2   1   3     1480.83     1273.07     15.50 o 
  -1   1   3      315.45      313.77      4.09 o 
   0   1   3     8016.59     7812.77    170.94 o 
   1   1   3      178.09      192.07      2.74 o 
   2   1   3     2039.13     2237.23     25.19 o 
   3   1   3      119.04      137.28      2.52 o 
   4   1   3      116.42      126.75      6.84 o 
   5   1   3        3.85        2.44      1.35 o 
   6   1   3      909.93      869.82     18.20 o 
   7   1   3        6.71        4.17      2.76 o 
  -7   2   3       49.53       58.27      3.59 o 
  -6   2   3       51.72       51.05      3.37 o 
  -5   2   3      696.02      706.43     14.57 o 
  -4   2   3       28.66       32.69      1.93 o 
  -3   2   3     7504.31     7268.01     71.18 o 
  -2   2   3      148.63      155.97      2.63 o 
  -1   2   3     9363.53     9511.06    123.83 o 
   0   2   3     1610.28     1714.52     14.96 o 
   1   2   3       36.37       38.19      1.08 o 
   2   2   3      325.46      342.36      5.70 o 
   3   2   3       64.03       88.45      2.17 o 
   4   2   3       85.32       95.02      2.58 o 
   5   2   3      537.82      478.86      9.14 o 
   6   2   3        7.83        5.10      1.91 o 
   7   2   3      792.78      748.94     35.50 o 
  -7   3   3        4.11        6.38      3.40 o 
  -6   3   3      111.39      111.94      4.90 o 
  -5   3   3        3.79        3.93      1.56 o 
  -4   3   3     3784.63     3701.31     30.81 o 
  -3   3   3        3.41        2.85      0.80 o 
  -2   3   3     2522.88     2419.03     22.15 o 
  -1   3   3      574.40      619.61      7.42 o 
   0   3   3     5150.00     5229.41     43.78 o 
   1   3   3        5.61        8.34      0.63 o 
   2   3   3     1096.82     1189.41     11.64 o 
   3   3   3      472.52      517.42      6.48 o 
   4   3   3      307.01      326.42      5.16 o 
   5   3   3       24.16       22.62      2.04 o 
   6   3   3     1319.90     1281.43     19.42 o 
  -6   4   3       57.15       63.27      3.50 o 
  -5   4   3       36.62       36.55      3.04 o 
  -4   4   3        7.45        7.12      1.47 o 
  -3   4   3     1491.60     1451.56     17.22 o 
  -2   4   3        2.54        2.44      1.00 o 
  -1   4   3     3539.13     3460.74     33.69 o 
   0   4   3      391.53      404.00      5.19 o 
   1   4   3     2505.34     2543.39     22.64 o 
   2   4   3       19.23       13.04      2.14 o 
   3   4   3      195.31      216.78      7.42 o 
   4   4   3       26.90       26.91      2.57 o 
   5   4   3       32.90       32.78      4.71 o 
   6   4   3        1.15        4.03      2.05 o 
  -6   5   3       50.20       52.75      3.74 o 
  -5   5   3      131.91      132.47      4.66 o 
  -4   5   3      633.23      622.25     10.03 o 
  -3   5   3       46.12       39.33      2.32 o 
  -2   5   3      295.33      292.61      6.76 o 
  -1   5   3       61.20       61.13      3.49 o 
   0   5   3     2138.87     2169.48     26.60 o 
   1   5   3      118.62      126.93      5.27 o 
   2   5   3     1139.97     1119.20     13.62 o 
   3   5   3       60.01       63.14      2.82 o 
   4   5   3      114.18      102.17      7.81 o 
   5   5   3        1.27        2.65      2.64 o 
  -5   6   3      116.34      112.31      6.60 o 
  -4   6   3        0.88       -1.10      1.92 o 
  -3   6   3      622.35      585.84     13.47 o 
  -2   6   3       20.21       17.54      2.65 o 
  -1   6   3     1330.96     1320.33     22.95 o 
   0   6   3      151.50      157.03      6.06 o 
   1   6   3        6.45       10.46      2.11 o 
   2   6   3       13.26       12.20      2.18 o 
   3   6   3       43.95       48.02      4.35 o 
   4   6   3        1.81        4.11      4.16 o 
   5   6   3       16.86       23.42      3.86 o 
  -4   7   3      561.31      541.98     11.70 o 
  -3   7   3        0.96        0.37      1.93 o 
  -2   7   3      405.70      421.62     11.44 o 
  -1   7   3       70.08       63.36      4.59 o 
   0   7   3      382.46      386.11     12.13 o 
   1   7   3       49.68       52.50      4.26 o 
   2   7   3        1.45       -0.29      1.68 o 
   3   7   3       18.56       21.92      3.78 o 
   4   7   3       45.68       38.01      4.71 o 
  -2   8   3        0.01       -1.42      1.78 o 
  -1   8   3      658.88      661.90     13.05 o 
   0   8   3       21.91       29.81      3.99 o 
   1   8   3        3.93        4.81      2.13 o 
   2   8   3       15.42       14.06      3.13 o 
  -6   0   4      472.49      463.52     16.92 o 
  -4   0   4       30.97       25.09      3.36 o 
  -2   0   4     1758.01     1595.14     24.45 o 
   0   0   4     2126.60     1995.36     39.25 o 
   2   0   4     2634.93     2481.44     51.74 o 
   4   0   4     2953.57     2740.48     39.10 o 
   6   0   4       64.99       81.57      7.35 o 
  -7   1   4     1102.17     1223.09     17.70 o 
  -6   1   4       25.46       19.73      3.15 o 
  -5   1   4      728.61      709.35     14.63 o 
  -4   1   4      160.75      154.75      5.29 o 
  -3   1   4       32.44       21.91      1.92 o 
  -2   1   4       10.81       11.24      0.83 o 
  -1   1   4       34.12       22.09      1.18 o 
   0   1   4       42.55       37.70      1.11 o 
   1   1   4     2150.22     2270.86     21.88 o 
   2   1   4      233.97      246.39      3.20 o 
   3   1   4     1449.39     1235.06     11.87 o 
   4   1   4        8.22        6.34      1.05 o 
   5   1   4     1136.84     1148.16     16.49 o 
   6   1   4        1.98        1.42      2.11 o 
   7   1   4       32.35       44.26      7.99 o 
  -7   2   4        1.84        0.00      1.61 o 
  -6   2   4     1076.27     1127.04     15.51 o 
  -5   2   4      523.70      515.49     11.89 o 
  -4   2   4     1423.73     1425.70     14.87 o 
  -3   2   4       11.53       12.61      1.12 o 
  -2   2   4     1958.94     2080.42     19.20 o 
  -1   2   4      119.87      106.53      2.54 o 
   0   2   4      313.14      322.66      3.68 o 
   1   2   4      729.20      733.03      7.24 o 
   2   2   4       72.42       48.81      1.93 o 
   3   2   4        4.87        1.96      0.64 o 
   4   2   4     2133.80     2028.52     19.32 o 
   5   2   4       33.16       35.28      2.49 o 
   6   2   4      698.96      720.45     12.79 o 
   7   2   4       33.74       39.20      7.71 o 
  -7   3   4     1315.90     1558.38     33.15 o 
  -6   3   4      103.01      102.55      4.37 o 
  -5   3   4     1207.63     1236.59     22.38 o 
  -4   3   4      369.54      357.00      7.11 o 
  -3   3   4      382.54      375.85      5.83 o 
  -2   3   4       74.66       68.69      1.54 o 
  -1   3   4      794.12      870.09     12.97 o 
   0   3   4       26.33       29.06      1.04 o 
   1   3   4      981.13      915.31      9.07 o 
   2   3   4        8.06       10.09      0.84 o 
   3   3   4     1508.23     1477.02     14.52 o 
   4   3   4       75.55       77.52      2.82 o 
   5   3   4     1098.70     1121.90     14.47 o 
   6   3   4       18.22       18.11      2.62 o 
  -6   4   4     1223.46     1243.46     15.83 o 
  -5   4   4       32.27       32.93      2.79 o 
  -4   4   4       21.38       21.73      3.08 o 
  -3   4   4      106.25      105.55      3.30 o 
  -2   4   4        1.78        2.44      0.95 o 
  -1   4   4       55.37       51.43      1.95 o 
   0   4   4      440.71      417.28      5.11 o 
   1   4   4      101.14      106.27      2.19 o 
   2   4   4     1817.46     1809.16     19.40 o 
   3   4   4       20.29       20.01      1.64 o 
   4   4   4     2240.96     2239.57     28.70 o 
   5   4   4        7.60        4.94      1.79 o 
   6   4   4      337.78      343.71      8.72 o 
  -6   5   4        0.13       -0.47      1.70 o 
  -5   5   4      362.62      385.70      8.13 o 
  -4   5   4       52.80       57.33      3.84 o 
  -3   5   4      157.13      139.25      3.99 o 
  -2   5   4      111.46      107.11      3.67 o 
  -1   5   4       23.83       30.86      2.19 o 
   0   5   4      146.55      148.08      4.34 o 
   1   5   4      564.82      571.52      9.72 o 
   2   5   4        1.32        1.60      1.06 o 
   3   5   4     1691.02     1689.20     19.37 o 
   4   5   4        7.82        7.15      1.89 o 
   5   5   4     1040.99     1009.73     16.77 o 
  -5   6   4       20.32       27.99      3.92 o 
  -4   6   4      158.59      173.99      7.80 o 
  -3   6   4      107.10      113.17      5.60 o 
  -2   6   4        6.20        0.68      1.63 o 
  -1   6   4        2.05        7.71      2.18 o 
   0   6   4       11.38       12.80      1.94 o 
   1   6   4        1.45        2.21      1.44 o 
   2   6   4      106.36      113.53      5.31 o 
   3   6   4        6.99        5.95      2.50 o 
   4   6   4     1537.96     1666.65     29.90 o 
   5   6   4       23.02       26.20      4.01 o 
  -4   7   4      119.87      124.24      6.47 o 
  -3   7   4      108.82      115.78      6.02 o 
  -2   7   4       13.09       14.30      2.85 o 
  -1   7   4       11.38       10.70      2.64 o 
   0   7   4       46.01       50.29      3.46 o 
   1   7   4       98.44      101.58      5.51 o 
   2   7   4        0.02        2.89      2.04 o 
   3   7   4      302.99      324.47     10.87 o 
  -2   8   4       47.21       46.13      5.94 o 
  -1   8   4        3.22        4.58      2.49 o 
   0   8   4      107.14       99.13     10.96 o 
   1   8   4       25.03       32.78      3.38 o 
  -7   0   5      411.04      421.84     13.58 o 
  -5   0   5      891.05      940.61     25.40 o 
  -3   0   5     2832.67     2825.21     42.49 o 
  -1   0   5    13390.78    13235.20    246.05 o 
   1   0   5     7578.71     7374.26     96.09 o 
   3   0   5     8651.26     9445.04    123.95 o 
   5   0   5       24.43       32.81      4.64 o 
   7   0   5        6.49       10.88      4.19 o 
  -7   1   5       24.53       27.34      4.17 o 
  -6   1   5      164.60      174.17      5.78 o 
  -5   1   5        0.70        1.96      1.32 o 
  -4   1   5      306.79      330.34      6.88 o 
  -3   1   5      399.23      406.68      7.35 o 
  -2   1   5     1929.16     1875.60     22.83 o 
  -1   1   5       10.42       13.78      0.77 o 
   0   1   5    21999.16    19745.16    346.72 o 
   1   1   5        3.35        1.80      0.51 o 
   2   1   5     3073.33     3048.55     26.15 o 
   3   1   5       47.89       57.88      1.64 o 
   4   1   5       47.22       46.88      2.05 o 
   5   1   5        3.19        2.78      1.53 o 
   6   1   5       82.25       75.81      4.98 o 
   7   1   5        0.11        0.07      2.38 o 
  -7   2   5       82.15       78.39      4.40 o 
  -6   2   5       54.34       54.66      2.94 o 
  -5   2   5      579.81      561.48      8.40 o 
  -4   2   5      133.89      140.24      4.79 o 
  -3   2   5     3172.83     3148.34     26.56 o 
  -2   2   5        7.09        5.85      0.91 o 
  -1   2   5     9988.87     9737.84    112.99 o 
   0   2   5       61.98       51.47      1.34 o 
   1   2   5      288.60      406.89      4.57 o 
   2   2   5       82.25       88.70      1.84 o 
   3   2   5      452.41      427.30      5.41 o 
   4   2   5        8.56        7.91      1.24 o 
   5   2   5      202.99      172.35      4.37 o 
   6   2   5       36.82       28.26      2.84 o 
   7   2   5       44.35       39.96      4.57 o 
  -6   3   5      348.21      371.39     11.92 o 
  -5   3   5       11.18       11.65      2.03 o 
  -4   3   5      301.42      309.26      4.84 o 
  -3   3   5        0.26       -0.09      0.98 o 
  -2   3   5      193.90      159.45      3.52 o 
  -1   3   5      278.95      294.24      4.06 o 
   0   3   5     5388.47     5361.29     45.01 o 
   1   3   5        1.36        2.00      0.55 o 
   2   3   5        5.80       14.89      0.97 o 
   3   3   5       14.13       11.04      1.06 o 
   4   3   5      338.02      291.43      8.89 o 
   5   3   5       94.43       85.69      3.38 o 
   6   3   5        0.93        2.53      2.20 o 
  -6   4   5        0.48       -0.02      2.56 o 
  -5   4   5       36.86       36.56      2.75 o 
  -4   4   5      391.55      381.31      8.10 o 
  -3   4   5      349.66      319.77      6.06 o 
  -2   4   5      127.06      132.88      3.07 o 
  -1   4   5     1993.87     1948.80     20.19 o 
   0   4   5       73.01       66.40      1.73 o 
   1   4   5      688.94      644.49      7.20 o 
   2   4   5        9.91        9.23      1.44 o 
   3   4   5     1286.31     1233.61     17.27 o 
   4   4   5       66.59       59.06      5.53 o 
   5   4   5      185.51      159.84      5.54 o 
   6   4   5      121.23      100.23      4.90 o 
  -5   5   5      123.06      114.54      5.14 o 
  -4   5   5      524.30      514.77      9.02 o 
  -3   5   5      468.71      476.07      9.12 o 
  -2   5   5      345.41      331.18      6.84 o 
  -1   5   5       11.70       10.63      1.54 o 
   0   5   5     4136.84     4095.29     46.56 o 
   1   5   5       68.92       70.84      3.14 o 
   2   5   5     1234.90     1198.63     14.39 o 
   3   5   5        0.03        1.89      2.89 o 
   4   5   5       33.18       36.59      3.02 o 
   5   5   5      277.52      261.57      7.47 o 
  -5   6   5        3.96        3.31      2.04 o 
  -4   6   5      254.43      238.23     14.89 o 
  -3   6   5     1439.66     1344.29     24.18 o 
  -2   6   5      145.98      165.65      6.88 o 
  -1   6   5     2169.34     2121.28     33.44 o 
   0   6   5        9.61       10.49      2.45 o 
   1   6   5      660.96      646.78     11.33 o 
   2   6   5        0.35       -0.89      1.44 o 
   3   6   5      596.91      612.08     14.57 o 
   4   6   5        0.93        3.53      2.54 o 
  -4   7   5      178.36      154.03      7.19 o 
  -3   7   5      160.92      155.51      7.69 o 
  -2   7   5      748.00      720.32     16.06 o 
  -1   7   5      103.77       99.41      6.20 o 
   0   7   5     1407.35     1453.57     20.87 o 
   1   7   5        1.72        0.62      1.62 o 
   2   7   5      227.86      204.30      8.21 o 
   3   7   5       60.46       56.58      6.72 o 
  -1   8   5      600.49      625.02     15.39 o 
   0   8   5       14.84       11.42      2.94 o 
   1   8   5      173.79      196.65      6.66 o 
  -6   0   6     1111.58     1142.62     23.31 o 
  -4   0   6     2444.76     2406.83     56.33 o 
  -2   0   6     3581.35     3777.42     73.61 o 
   0   0   6     3853.37     3839.32     74.21 o 
   2   0   6     1146.59     1197.15     17.95 o 
   4   0   6      856.40      882.98     15.29 o 
   6   0   6     1385.16     1263.60     34.09 o 
  -7   1   6      312.12      349.68      8.51 o 
  -6   1   6      107.43       99.48      4.17 o 
  -5   1   6     3767.60     3831.63     41.73 o 
  -4   1   6      169.42      165.07      4.46 o 
  -3   1   6       52.17       38.10      2.65 o 
  -2   1   6      740.35      767.99     12.68 o 
  -1   1   6     2623.55     2588.57     29.18 o 
   0   1   6       24.37       25.31      1.58 o 
   1   1   6     1444.83     1499.58     15.23 o 
   2   1   6      574.23      565.47      6.94 o 
   3   1   6      572.69      567.73      6.48 o 
   4   1   6      112.53      107.42      3.17 o 
   5   1   6     1969.47     1875.75     24.61 o 
   6   1   6        0.06        0.03      1.94 o 
   7   1   6      847.55      808.41     18.82 o 
  -7   2   6        0.00       -2.04      1.36 o 
  -6   2   6      327.34      346.38      7.71 o 
  -5   2   6      467.87      467.75      8.40 o 
  -4   2   6    10340.05    10253.31     97.58 o 
  -3   2   6      131.06      140.50      3.38 o 
  -2   2   6     5349.19     5568.07     79.90 o 
  -1   2   6      222.36      245.39      3.29 o 
   0   2   6      806.27      857.83      8.38 o 
   1   2   6      858.64      849.86     10.44 o 
   2   2   6      857.92      890.70     10.30 o 
   3   2   6      126.85      113.75      2.89 o 
   4   2   6      931.79      858.66     11.10 o 
   5   2   6        0.05       -0.06      1.04 o 
   6   2   6     1947.15     1848.96     45.57 o 
   7   2   6        7.83       10.39      3.19 o 
  -6   3   6       30.69       28.68      3.38 o 
  -5   3   6     3790.25     3829.72     48.22 o 
  -4   3   6       46.15       46.44      2.19 o 
  -3   3   6     5471.08     5427.03     47.96 o 
  -2   3   6      189.36      208.03      4.54 o 
  -1   3   6     5994.79     6447.06     53.92 o 
   0   3   6        1.00       -0.15      0.52 o 
   1   3   6      244.85      261.63      3.72 o 
   2   3   6       26.55       23.78      1.17 o 
   3   3   6     1179.97     1155.96     13.62 o 
   4   3   6       12.86       11.87      1.49 o 
   5   3   6     1829.90     1836.46     21.31 o 
   6   3   6        0.29        2.10      2.22 o 
  -6   4   6      146.37      140.49      6.18 o 
  -5   4   6       59.37       59.84      3.39 o 
  -4   4   6     5414.71     5394.10     55.12 o 
  -3   4   6        0.08        1.24      1.16 o 
  -2   4   6      622.03      655.36      8.54 o 
  -1   4   6      524.19      552.74      7.44 o 
   0   4   6       12.56       10.96      0.89 o 
   1   4   6       86.89       87.92      2.12 o 
   2   4   6     1724.91     1695.63     18.40 o 
   3   4   6       43.36       39.18      2.59 o 
   4   4   6      828.37      796.67     13.15 o 
   5   4   6       24.43       22.83      2.76 o 
   6   4   6      648.94      692.08     16.55 o 
  -5   5   6     1122.08     1140.22     16.25 o 
  -4   5   6        0.30        2.09      1.35 o 
  -3   5   6      301.03      314.81      7.15 o 
  -2   5   6       26.94       26.77      2.17 o 
  -1   5   6       17.03       22.26      4.64 o 
   0   5   6      507.26      509.17      8.92 o 
   1   5   6      236.23      233.01      5.56 o 
   2   5   6        4.23        5.85      1.30 o 
   3   5   6      325.26      328.25      7.45 o 
   4   5   6       75.04       75.43      6.67 o 
   5   5   6      343.26      367.93      8.95 o 
  -5   6   6        1.27        0.47      1.89 o 
  -4   6   6     1003.38      957.29     19.80 o 
  -3   6   6       38.52       41.50      4.00 o 
  -2   6   6       85.33      104.92      7.16 o 
  -1   6   6       68.91       73.29      4.40 o 
   0   6   6      378.32      368.25      7.82 o 
   1   6   6       24.02       23.19      2.46 o 
   2   6   6        2.42        2.90      2.13 o 
   3   6   6       67.26       73.20      5.17 o 
   4   6   6        2.11        7.16      2.73 o 
  -3   7   6      124.75      137.29     11.08 o 
  -2   7   6       25.63       30.93      3.75 o 
  -1   7   6      251.34      253.06      8.50 o 
   0   7   6       23.65       26.16      4.66 o 
   1   7   6      102.39       92.29      4.38 o 
   2   7   6      158.61      157.14      7.33 o 
   3   7   6        2.43        0.73      2.49 o 
  -1   8   6       18.90       17.85      3.33 o 
   0   8   6       28.16       33.27      4.13 o 
   1   8   6       51.16       44.93      3.82 o 
  -7   0   7     1091.33     1154.67     25.33 o 
  -5   0   7     3419.99     3387.98     67.07 o 
  -3   0   7      331.21      424.17      9.33 o 
  -1   0   7     1048.89     1089.43     23.35 o 
   1   0   7     9567.54     9654.13    168.32 o 
   3   0   7    13483.12    13335.66    188.01 o 
   5   0   7      446.43      445.32     16.11 o 
   7   0   7       23.64       14.24      4.84 o 
  -7   1   7       35.28       32.61      3.19 o 
  -6   1   7     1461.89     1485.33     19.95 o 
  -5   1   7       20.68       21.82      2.57 o 
  -4   1   7      237.32      226.20      4.92 o 
  -3   1   7        1.43        1.50      0.91 o 
  -2   1   7      143.96      177.82      4.56 o 
  -1   1   7     1845.71     1956.46     22.74 o 
   0   1   7     6671.36     6581.50    118.79 o 
   1   1   7      203.85      226.80      3.50 o 
   2   1   7     8104.84     8023.07     74.69 o 
   3   1   7        0.22        0.16      0.52 o 
   4   1   7     1052.94     1031.47     16.40 o 
   5   1   7       17.66       15.10      2.48 o 
   6   1   7      336.30      308.39      9.99 o 
   7   1   7       44.79       37.42      5.76 o 
  -7   2   7      149.34      158.14      5.02 o 
  -6   2   7      308.07      306.97      7.19 o 
  -5   2   7       27.19       28.12      2.26 o 
  -4   2   7        0.16        0.29      1.95 o 
  -3   2   7      127.70      139.91      3.08 o 
  -2   2   7      260.87      279.62      4.54 o 
  -1   2   7     2782.20     2593.84     22.72 o 
   0   2   7      211.80      236.16      3.60 o 
   1   2   7      917.37      782.48      9.10 o 
   2   2   7        7.35        6.50      0.96 o 
   3   2   7     1227.36     1189.16     13.67 o 
   4   2   7       64.58       57.52      2.89 o 
   5   2   7       21.35       19.26      2.25 o 
   6   2   7      198.96      193.87     10.79 o 
  -6   3   7       37.08       39.97      3.77 o 
  -5   3   7      217.20      208.28      7.94 o 
  -4   3   7      861.24      846.72     12.99 o 
  -3   3   7        8.90        9.24      1.54 o 
  -2   3   7       26.79       17.58      1.04 o 
  -1   3   7      102.34       98.24      3.11 o 
   0   3   7      942.06      894.39      9.09 o 
   1   3   7       28.57       32.58      2.64 o 
   2   3   7      714.45      677.65      8.29 o 
   3   3   7       57.10       57.65      2.29 o 
   4   3   7        3.28       11.28      8.12 o 
   5   3   7      205.73      187.37      5.18 o 
   6   3   7        5.37        1.58      2.18 o 
  -6   4   7       36.34       31.49      4.16 o 
  -5   4   7        3.63        1.30      1.55 o 
  -4   4   7       26.85       39.28      3.21 o 
  -3   4   7      351.56      345.74      7.88 o 
  -2   4   7      193.81      192.49      3.98 o 
  -1   4   7      252.63      222.40      4.16 o 
   0   4   7       76.98       78.13      1.97 o 
   1   4   7     1159.58     1122.40     11.39 o 
   2   4   7        2.55        2.90      0.81 o 
   3   4   7     2683.21     2647.18     32.44 o 
   4   4   7      124.90      116.87      5.25 o 
   5   4   7       45.59       47.18      3.33 o 
   6   4   7        0.74        0.03      2.46 o 
  -5   5   7       15.00       14.89      2.62 o 
  -4   5   7       41.39       42.69      3.24 o 
  -3   5   7       26.39       33.56      2.63 o 
  -2   5   7      111.46       93.02      4.14 o 
  -1   5   7      202.08      203.61      5.15 o 
   0   5   7     2073.87     1952.99     24.48 o 
   1   5   7       13.45       10.67      1.66 o 
   2   5   7     2893.00     2838.09     34.47 o 
   3   5   7       32.54       31.19      2.66 o 
   4   5   7     1014.44      983.78     15.92 o 
   5   5   7        6.18        8.14      2.23 o 
  -5   6   7      255.89      268.68      7.96 o 
  -4   6   7      262.43      261.21      9.16 o 
  -3   6   7        1.07        0.40      1.65 o 
  -2   6   7       33.26       39.89      3.73 o 
  -1   6   7     1536.85     1484.71     20.27 o 
   0   6   7      115.80      124.79      4.46 o 
   1   6   7     1613.44     1610.96     21.92 o 
   2   6   7        0.27        1.81      2.08 o 
   3   6   7     1845.67     1893.56     32.29 o 
   4   6   7       68.52       67.80      5.33 o 
  -3   7   7      338.46      336.94     10.54 o 
  -2   7   7       67.16       50.84      4.47 o 
  -1   7   7       27.39       28.86      3.64 o 
   0   7   7     1381.63     1385.42     20.18 o 
   1   7   7       65.49       71.88      4.04 o 
   2   7   7      873.15      883.11     19.24 o 
   3   7   7       30.95       31.95      4.34 o 
  -1   8   7      112.02       97.93     10.09 o 
   0   8   7       63.80       67.98      5.24 o 
   1   8   7      440.75      448.11     13.15 o 
  -6   0   8       67.57       57.77      4.68 o 
  -4   0   8     1994.40     2025.93     32.92 o 
  -2   0   8      341.08      274.99      8.72 o 
   0   0   8     6494.87     6443.53    123.01 o 
   2   0   8      892.57      950.24     15.24 o 
   4   0   8      282.22      285.00      7.18 o 
   6   0   8      169.35      167.43     10.52 o 
  -7   1   8        0.84       -1.08      1.64 o 
  -6   1   8        8.32        5.24      1.85 o 
  -5   1   8       27.50       28.41      2.28 o 
  -4   1   8        2.19       -0.21      0.96 o 
  -3   1   8     1690.29     1584.33     24.72 o 
  -2   1   8      522.41      574.46     10.33 o 
  -1   1   8     6146.22     5975.68     65.29 o 
   0   1   8      185.87      170.36      3.08 o 
   1   1   8      953.28     1043.35     13.13 o 
   2   1   8      143.34      149.24      3.33 o 
   3   1   8       16.44       18.49      1.36 o 
   4   1   8      293.12      270.36      6.15 o 
   5   1   8      327.48      321.84      7.30 o 
   6   1   8       54.06       44.89      4.35 o 
   7   1   8       72.24       72.40      5.70 o 
  -7   2   8       40.01       37.58      2.90 o 
  -6   2   8       46.85       36.31      2.84 o 
  -5   2   8       47.07       40.07      2.99 o 
  -4   2   8     1548.51     1517.84     18.24 o 
  -3   2   8       81.10       91.70      3.79 o 
  -2   2   8    11082.36    11021.86    117.24 o 
  -1   2   8      365.77      438.08      5.23 o 
   0   2   8     3004.91     2964.22     28.65 o 
   1   2   8      191.65      213.82      3.73 o 
   2   2   8     1853.54     1894.35     19.75 o 
   3   2   8      170.21      178.16      3.81 o 
   4   2   8      379.15      381.19      6.80 o 
   5   2   8      175.45      166.25      5.94 o 
   6   2   8      613.21      613.71     15.09 o 
  -6   3   8        5.35        2.18      2.12 o 
  -5   3   8      110.25      109.72      5.11 o 
  -4   3   8       87.66       74.66      2.90 o 
  -3   3   8     1774.54     1698.44     18.85 o 
  -2   3   8      378.66      422.88      5.40 o 
  -1   3   8    16352.11    16497.90    276.99 o 
   0   3   8      123.34      138.94      2.73 o 
   1   3   8      631.12      682.18      7.47 o 
   2   3   8       30.11       38.05      1.73 o 
   3   3   8      110.24      118.25      3.64 o 
   4   3   8       11.06       11.57      1.53 o 
   5   3   8      530.39      539.95     12.31 o 
   6   3   8        0.08       -2.58      1.87 o 
  -6   4   8      189.39      190.90      7.13 o 
  -5   4   8       14.16       16.96      2.31 o 
  -4   4   8      660.95      647.04     11.80 o 
  -3   4   8        2.13        1.55      1.18 o 
  -2   4   8     2248.45     2302.01     23.96 o 
  -1   4   8      210.21      220.54      4.20 o 
   0   4   8      589.38      617.66      7.14 o 
   1   4   8       76.46       69.96      2.01 o 
   2   4   8     1395.51     1439.11     16.30 o 
   3   4   8       66.23       63.52      3.27 o 
   4   4   8        1.17        2.33      1.37 o 
   5   4   8        0.71        1.68      1.66 o 
   6   4   8      615.20      628.37     16.80 o 
  -5   5   8      215.91      214.13      6.93 o 
  -4   5   8      109.24      105.02      4.54 o 
  -3   5   8      335.74      341.21      7.66 o 
  -2   5   8        6.60        6.84      2.02 o 
  -1   5   8     1270.44     1315.39     17.79 o 
   0   5   8       86.74       83.98      3.36 o 
   1   5   8       71.98       59.99      2.98 o 
   2   5   8       64.87       66.11      6.06 o 
   3   5   8        2.09        3.63      1.58 o 
   4   5   8        4.18        3.75      1.88 o 
   5   5   8      400.78      403.14      9.50 o 
  -4   6   8      489.84      493.88     13.25 o 
  -3   6   8        0.32        1.30      1.80 o 
  -2   6   8      652.60      674.58     16.19 o 
  -1   6   8        2.36        5.33      1.58 o 
   0   6   8       32.73       34.28      2.71 o 
   1   6   8        0.46        1.56      1.62 o 
   2   6   8        1.77        0.26      1.90 o 
   3   6   8        4.56        6.74      2.76 o 
   4   6   8       79.14       79.41      7.93 o 
  -3   7   8      661.41      630.71     25.26 o 
  -2   7   8        4.83        7.19      2.41 o 
  -1   7   8     1045.24     1009.40     20.08 o 
   0   7   8       22.08       26.67      2.83 o 
   1   7   8        1.21        3.33      2.38 o 
   2   7   8       70.00       76.27      7.17 o 
   3   7   8       16.11       14.32      3.44 o 
  -1   8   8        6.73        7.25      2.69 o 
   0   8   8      143.14      142.72      6.98 o 
  -7   0   9     1052.69     1126.22     24.33 o 
  -5   0   9     2397.86     2355.73     38.87 o 
  -3   0   9     1945.23     2004.30     42.90 o 
  -1   0   9      389.85      361.39     10.49 o 
   1   0   9     5797.36     6274.71     83.41 o 
   3   0   9     4632.61     4501.39     61.66 o 
   5   0   9     3185.51     3204.52     70.16 o 
  -7   1   9        3.03       -0.16      1.63 o 
  -6   1   9      911.22      920.93     14.12 o 
  -5   1   9       12.53       13.87      2.07 o 
  -4   1   9      920.04      928.36     17.02 o 
  -3   1   9      152.97      159.11      4.98 o 
  -2   1   9     3205.95     3674.09     51.18 o 
  -1   1   9      123.90      114.31      3.44 o 
   0   1   9       11.45       21.60      1.38 o 
   1   1   9      478.17      500.14      6.48 o 
   2   1   9     5716.19     5843.76     66.61 o 
   3   1   9        0.90        0.27      0.61 o 
   4   1   9     3143.90     3184.54     32.42 o 
   5   1   9        5.55        4.30      1.65 o 
   6   1   9      580.39      581.05     14.78 o 
  -7   2   9      234.08      255.88      7.09 o 
  -6   2   9       67.00       66.45      4.03 o 
  -5   2   9      669.70      679.44     12.35 o 
  -4   2   9      255.26      270.79      6.34 o 
  -3   2   9      186.77      199.36      9.03 o 
  -2   2   9       31.17       27.25      1.55 o 
  -1   2   9      792.88      828.28      8.69 o 
   0   2   9      213.96      243.36      4.07 o 
   1   2   9     4808.47     4863.38     46.53 o 
   2   2   9        9.28       10.17      1.28 o 
   3   2   9      853.40      822.86     10.43 o 
   4   2   9        0.00        0.96      0.92 o 
   5   2   9      583.89      605.26     11.24 o 
   6   2   9        0.44        0.73      1.99 o 
  -6   3   9      290.40      293.53      8.69 o 
  -5   3   9        0.60        2.13      2.10 o 
  -4   3   9      146.38      158.87      5.37 o 
  -3   3   9      153.42      164.76      3.84 o 
  -2   3   9       52.89       51.54      1.79 o 
  -1   3   9       16.49       15.54      1.66 o 
   0   3   9      134.57      148.11      2.77 o 
   1   3   9      266.22      266.49      3.93 o 
   2   3   9     1812.74     1839.39     19.76 o 
   3   3   9        5.97        6.87      1.20 o 
   4   3   9      882.60      883.97     11.89 o 
   5   3   9       10.58        8.74      1.99 o 
   6   3   9       75.08       83.09      5.57 o 
  -6   4   9        0.82       -1.81      2.30 o 
  -5   4   9     1421.32     1430.49     36.95 o 
  -4   4   9        2.50        1.94      1.52 o 
  -3   4   9        6.40       10.96      2.29 o 
  -2   4   9       37.61       28.68      1.76 o 
  -1   4   9      546.34      577.38     11.99 o 
   0   4   9      113.43      110.15      2.55 o 
   1   4   9      771.97      776.40      8.70 o 
   2   4   9       20.70       19.72      1.57 o 
   3   4   9     1563.70     1589.76     21.48 o 
   4   4   9        3.39        3.75      1.59 o 
   5   4   9      766.79      763.40     17.02 o 
   6   4   9        7.29        3.41      2.79 o 
  -5   5   9       10.20        8.42      2.23 o 
  -4   5   9      839.64      837.66     14.49 o 
  -3   5   9      141.71      135.51      4.73 o 
  -2   5   9       27.82       27.89      2.32 o 
  -1   5   9        0.69        3.88      1.16 o 
   0   5   9      182.69      182.83      5.03 o 
   1   5   9       22.03       20.80      2.05 o 
   2   5   9     1308.82     1345.90     26.46 o 
   3   5   9       10.30        9.79      1.92 o 
   4   5   9     1463.99     1449.45     21.23 o 
   5   5   9        1.02       -1.50      2.31 o 
  -4   6   9        0.38        0.89      3.45 o 
  -3   6   9      362.56      371.01     11.66 o 
  -2   6   9       18.59       11.99      3.32 o 
  -1   6   9       31.71       32.91      2.66 o 
   0   6   9        6.29        5.43      2.43 o 
   1   6   9      516.95      509.63     12.56 o 
   2   6   9        3.71        5.72      2.33 o 
   3   6   9      649.61      681.10     16.02 o 
   4   6   9        1.04        3.85      2.69 o 
  -3   7   9        2.80        7.21      2.59 o 
  -2   7   9       85.86       83.57      5.48 o 
  -1   7   9        0.13        5.74      2.45 o 
   0   7   9        1.10        4.44      1.88 o 
   1   7   9        4.04        4.31      2.56 o 
   2   7   9      663.81      695.54     16.65 o 
   3   7   9        1.72        2.69      2.75 o 
  -6   0  10      169.67      156.00      9.53 o 
  -4   0  10     1177.00     1140.05     28.33 o 
  -2   0  10      712.64      611.25     15.85 o 
   2   0  10     1078.76     1091.11     17.63 o 
   4   0  10       84.43       81.22      3.92 o 
   6   0  10      196.17      206.16     11.83 o 
  -7   1  10       19.64       25.72     10.86 o 
  -6   1  10        6.04        5.81      4.17 o 
  -5   1  10       35.78       40.81      5.66 o 
  -4   1  10       69.31       68.60      3.90 o 
  -3   1  10      971.18      910.41     15.94 o 
  -2   1  10      102.04      121.18      3.99 o 
  -1   1  10     5567.20     5254.13     58.27 o 
   0   1  10      458.41      464.75      6.39 o 
   1   1  10      911.35      774.73      9.25 o 
   2   1  10      237.85      247.13      4.16 o 
   3   1  10      137.20      138.32      3.70 o 
   4   1  10       92.01       90.48      3.10 o 
   5   1  10        3.51       11.63      5.47 o 
   6   1  10       13.81       11.73      3.08 o 
  -6   2  10       43.21       47.59      5.34 o 
  -5   2  10       43.71       39.27      3.57 o 
  -4   2  10      196.49      195.03      5.40 o 
  -3   2  10       50.88       56.01      4.42 o 
  -2   2  10      777.50      688.17     11.84 o 
  -1   2  10      254.75      281.48      4.10 o 
   0   2  10    12528.83    12071.63     99.51 o 
   1   2  10      462.32      507.90      6.98 o 
   2   2  10     1406.12     1350.77     15.05 o 
   3   2  10       12.75       15.76      1.41 o 
   4   2  10      479.62      448.50     11.68 o 
   5   2  10       33.06       33.88      4.43 o 
   6   2  10       11.68       11.89      3.04 o 
  -6   3  10        1.17        2.38      2.38 o 
  -5   3  10       29.00       26.09      4.11 o 
  -4   3  10        1.28        0.13      1.27 o 
  -3   3  10      537.50      502.24      8.78 o 
  -2   3  10       59.02       66.59      2.22 o 
  -1   3  10     4565.85     4467.16     38.62 o 
   0   3  10      159.70      177.86      3.19 o 
   1   3  10     2816.99     2809.72     25.09 o 
   2   3  10        7.49        9.70      1.20 o 
   3   3  10       44.37       38.48      2.09 o 
   4   3  10        2.18        2.30      1.18 o 
   5   3  10        1.00        0.36      1.56 o 
   6   3  10        2.89        5.30      2.66 o 
  -6   4  10       14.86       14.36      3.50 o 
  -5   4  10        5.86       12.28      3.15 o 
  -4   4  10      635.03      614.20     17.87 o 
  -3   4  10       43.37       44.90      2.91 o 
  -2   4  10      467.09      457.17      7.04 o 
  -1   4  10      176.70      192.78      4.07 o 
   0   4  10     3109.07     3082.86     27.64 o 
   1   4  10       36.31       40.18      1.68 o 
   2   4  10      496.25      492.24      7.56 o 
   3   4  10      106.44      106.56      4.10 o 
   4   4  10       15.50       15.73      2.25 o 
   5   4  10        1.58        1.28      2.31 o 
  -5   5  10       49.05       42.21      3.97 o 
  -4   5  10        7.97       11.04      3.37 o 
  -3   5  10      865.08      825.71     13.74 o 
  -2   5  10       43.32       47.68      2.88 o 
  -1   5  10     2194.27     2214.69     23.70 o 
   0   5  10      340.05      345.24      7.15 o 
   1   5  10      255.37      250.46     14.76 o 
   2   5  10       64.85       66.88      7.23 o 
   3   5  10       18.67       24.41      2.54 o 
   4   5  10       33.98       34.28      4.04 o 
   5   5  10       42.34       47.83     10.08 o 
  -4   6  10      111.47       89.82      5.96 o 
  -3   6  10        2.79        3.50      2.10 o 
  -2   6  10      876.53      820.36     17.10 o 
  -1   6  10       52.50       50.26      3.13 o 
   0   6  10     1572.07     1601.86     21.85 o 
   1   6  10       12.36       12.90      2.80 o 
   2   6  10      168.85      161.26     17.45 o 
   3   6  10      102.73      101.89      7.44 o 
   4   6  10       90.32       87.77      5.82 o 
  -3   7  10       62.38       53.33      4.92 o 
  -2   7  10        4.57        4.78      2.20 o 
  -1   7  10     1225.04     1180.67     22.58 o 
   0   7  10       10.26       12.21      3.12 o 
   1   7  10      554.30      557.16     14.26 o 
   2   7  10        8.88        2.44      2.56 o 
   3   7  10       44.53       50.95      5.18 o 
  -7   0  11      136.13      171.21     11.36 o 
  -5   0  11     3187.36     3237.10     69.41 o 
  -3   0  11      129.14      118.56      6.30 o 
  -1   0  11      179.58      148.87      6.51 o 
   1   0  11     5976.27     6301.28     84.48 o 
   3   0  11      139.88      131.90      4.70 o 
   5   0  11     3293.46     3306.94     72.68 o 
  -7   1  11       19.04       25.92      4.27 o 
  -6   1  11      318.22      334.39     10.82 o 
  -5   1  11       51.89       51.65      3.91 o 
  -4   1  11     2430.29     2388.16     36.68 o 
  -3   1  11      169.32      190.95      6.18 o 
  -2   1  11      990.77      931.42     24.49 o 
  -1   1  11        5.08        4.94      1.05 o 
   0   1  11     2725.57     2940.13     29.34 o 
   1   1  11        2.42        0.50      0.69 o 
   2   1  11        6.10        6.54      0.99 o 
   3   1  11       22.86       28.32      2.48 o 
   4   1  11     2251.39     2287.65     24.57 o 
   5   1  11      145.19      144.34      4.96 o 
   6   1  11      729.24      703.91     37.98 o 
  -6   2  11       31.70       29.48      3.08 o 
  -5   2  11     1545.55     1514.31     21.75 o 
  -4   2  11       30.05       34.74      2.56 o 
  -3   2  11      142.43      149.37      5.31 o 
  -2   2  11       24.94       24.65      1.84 o 
  -1   2  11     1723.56     1735.21     18.58 o 
   0   2  11      341.05      400.02      6.06 o 
   1   2  11      313.78      289.61      4.91 o 
   2   2  11       23.83       28.10      1.65 o 
   3   2  11      303.25      291.48      5.28 o 
   4   2  11      128.29      135.69      4.62 o 
   5   2  11     1828.12     1892.01     25.94 o 
   6   2  11       17.53       17.27      3.41 o 
  -6   3  11      471.42      500.03     14.15 o 
  -5   3  11        5.71        4.83      2.40 o 
  -4   3  11     1291.91     1286.52     18.46 o 
  -3   3  11       30.62       24.39      1.78 o 
  -2   3  11     1196.89     1219.00     14.29 o 
  -1   3  11        1.38        1.97      0.82 o 
   0   3  11       48.05       55.95      1.86 o 
   1   3  11      287.00      282.46      4.23 o 
   2   3  11     1516.44     1518.25     17.12 o 
   3   3  11       24.77       27.97      1.94 o 
   4   3  11      987.04     1004.20     21.74 o 
   5   3  11       26.85       27.01      4.00 o 
   6   3  11      631.60      641.81     15.78 o 
  -6   4  11        0.07        0.10      2.80 o 
  -5   4  11     1711.28     1738.50     47.32 o 
  -4   4  11       75.00       67.10      3.82 o 
  -3   4  11      333.43      349.67      7.74 o 
  -2   4  11        4.72        6.55      1.55 o 
  -1   4  11      238.02      251.84      4.85 o 
   0   4  11       16.12       18.86      1.34 o 
   1   4  11        1.82        5.41      1.64 o 
   2   4  11       48.75       49.12      4.65 o 
   3   4  11      108.17      114.22      4.31 o 
   4   4  11       50.25       45.91      3.18 o 
   5   4  11     1626.87     1655.06     29.80 o 
  -5   5  11        0.39       -0.46      1.78 o 
  -4   5  11     1027.36     1045.53     28.58 o 
  -3   5  11        2.22        2.75      1.61 o 
  -2   5  11      598.54      619.74     12.94 o 
  -1   5  11       11.67       10.59      1.91 o 
   0   5  11      163.78      158.95      4.71 o 
   1   5  11       23.94       26.57      4.05 o 
   2   5  11        2.95        1.36      3.92 o 
   3   5  11      119.90      115.45      4.63 o 
   4   5  11      375.29      407.20     11.60 o 
   5   5  11        0.07        1.83      2.38 o 
  -4   6  11       17.57       12.46      4.54 o 
  -3   6  11      122.95      128.25      6.28 o 
  -2   6  11       63.53       65.69      4.63 o 
  -1   6  11      621.72      614.01     17.96 o 
   0   6  11        0.15        3.83      1.78 o 
   1   6  11       59.46       63.62      4.74 o 
   2   6  11      290.08      272.76      9.81 o 
   3   6  11        5.20        3.81      2.61 o 
   4   6  11      114.90      110.42      7.84 o 
  -3   7  11       94.53       84.62      5.86 o 
  -2   7  11      369.04      375.02     11.25 o 
  -1   7  11      164.12      164.25      7.10 o 
   0   7  11        6.14        9.24      2.86 o 
   1   7  11      386.32      369.06     11.39 o 
   2   7  11        8.16       12.41      3.24 o 
  -6   0  12      766.02      765.00     24.08 o 
  -4   0  12      465.55      506.74     16.05 o 
  -2   0  12     3308.35     3273.87     66.14 o 
   0   0  12     6003.81     6466.35     86.52 o 
   2   0  12     3294.70     3189.66     45.35 o 
   4   0  12     1503.30     1534.87     25.12 o 
   6   0  12      235.13      223.34     12.85 o 
  -6   1  12        1.54       -0.41      2.21 o 
  -5   1  12      271.99      271.89      8.40 o 
  -4   1  12        8.31        6.27      2.73 o 
  -3   1  12      253.53      270.06     11.28 o 
  -2   1  12        8.03        9.05      2.44 o 
  -1   1  12     3222.86     3341.20     38.68 o 
   0   1  12      198.45      211.87      4.12 o 
   1   1  12     5944.37     6004.27     66.94 o 
   2   1  12      122.60      114.25      3.68 o 
   3   1  12     2955.61     2862.98     34.58 o 
   4   1  12      358.85      358.36      7.77 o 
   5   1  12      246.82      240.10      6.73 o 
   6   1  12        7.56        7.69      4.16 o 
  -6   2  12      100.49       98.63      4.77 o 
  -5   2  12        0.90        3.45      1.58 o 
  -4   2  12      487.76      465.14      9.06 o 
  -3   2  12        1.59        1.10      1.12 o 
  -2   2  12      211.47      221.63      5.12 o 
  -1   2  12      127.26      127.34      3.18 o 
   0   2  12     2372.80     2299.00     28.56 o 
   1   2  12      102.37      112.40      3.01 o 
   2   2  12     5714.90     5664.75     54.60 o 
   3   2  12      499.37      502.88      7.59 o 
   4   2  12      367.21      367.06      8.05 o 
   5   2  12      101.32       96.66      4.42 o 
   6   2  12       41.26       45.56      4.75 o 
  -6   3  12        2.78       -1.91      2.17 o 
  -5   3  12        1.24        2.13      2.01 o 
  -4   3  12        4.60        4.60      1.62 o 
  -3   3  12      277.84      266.77      6.13 o 
  -2   3  12        0.02        1.58      0.93 o 
  -1   3  12       67.53       54.03      1.95 o 
   0   3  12      543.98      559.56      6.90 o 
   1   3  12     2272.56     2268.19     23.97 o 
   2   3  12       59.35       63.31      3.18 o 
   3   3  12     3706.52     3646.30     37.19 o 
   4   3  12      268.94      260.37      6.80 o 
   5   3  12       62.46       63.76      3.83 o 
   6   3  12       20.36       15.24      3.38 o 
  -6   4  12      120.55      120.72      7.21 o 
  -5   4  12        7.50        9.91      3.06 o 
  -4   4  12        8.81        5.31      2.30 o 
  -3   4  12       41.03       39.19      3.86 o 
  -2   4  12      124.86      119.49      5.16 o 
  -1   4  12     1004.45     1018.72     12.58 o 
   0   4  12      148.70      137.09      3.08 o 
   1   4  12      157.42      148.30      4.30 o 
   2   4  12     3937.06     3864.62     39.12 o 
   3   4  12       64.62       67.80      4.23 o 
   4   4  12      384.17      395.48     13.19 o 
   5   4  12       47.37       48.24      4.74 o 
  -5   5  12      115.11      119.61      6.91 o 
  -4   5  12       22.01       19.93      2.81 o 
  -3   5  12      162.78      164.53      5.45 o 
  -2   5  12      334.70      315.17      7.65 o 
  -1   5  12      393.39      388.52      6.76 o 
   0   5  12      325.21      325.73      7.01 o 
   1   5  12     1744.06     1748.46     28.82 o 
   2   5  12      117.67      111.50      5.64 o 
   3   5  12     1799.04     1857.09     25.75 o 
   4   5  12        7.38        9.37      2.21 o 
  -4   6  12        1.02       -0.83      2.14 o 
  -3   6  12       31.58       22.82      4.06 o 
  -2   6  12      244.17      222.33      8.09 o 
  -1   6  12      102.61      101.15      4.22 o 
   0   6  12     1322.25     1316.33     42.75 o 
   1   6  12       40.80       43.74      4.25 o 
   2   6  12     1765.60     1786.16     30.98 o 
   3   6  12       16.16       14.00      3.24 o 
   4   6  12      137.91      145.31      9.19 o 
  -2   7  12        0.47        3.10      2.29 o 
  -1   7  12      164.64      160.18     10.52 o 
   0   7  12        1.84        3.04      2.46 o 
   1   7  12      895.48      924.18     30.90 o 
   2   7  12        9.31        5.68      5.72 o 
  -5   0  13      625.55      675.80     20.89 o 
  -3   0  13     1365.44     1351.63     31.68 o 
  -1   0  13     1952.69     1829.24     40.02 o 
   1   0  13       47.05       64.35      2.74 o 
   3   0  13     3717.22     3779.15     53.73 o 
   5   0  13       15.20       16.51      4.64 o 
  -6   1  13       16.99       13.98      2.85 o 
  -5   1  13       99.03      108.23      5.34 o 
  -4   1  13     1347.30     1323.96     26.74 o 
  -3   1  13      351.53      306.90     16.96 o 
  -2   1  13     3618.71     3527.44     50.47 o 
  -1   1  13       40.81       39.90      2.96 o 
   0   1  13      127.11      133.83      3.29 o 
   1   1  13       13.19       13.61      1.29 o 
   2   1  13      256.18      248.64      4.49 o 
   3   1  13      197.16      185.21      5.08 o 
   4   1  13     1583.47     1551.14     21.53 o 
   5   1  13        0.06        1.57      1.64 o 
   6   1  13      279.56      264.16     10.12 o 
  -6   2  13        4.90        4.46      1.95 o 
  -5   2  13      587.26      595.59     11.43 o 
  -4   2  13      109.09      109.38      4.11 o 
  -3   2  13     1108.69     1052.93     15.42 o 
  -2   2  13       78.68       79.21      4.52 o 
  -1   2  13     5525.72     5492.06     53.14 o 
   0   2  13      366.46      393.20      6.29 o 
   1   2  13     1866.72     1864.76     20.16 o 
   2   2  13      381.65      386.50      6.30 o 
   3   2  13      166.49      164.55      4.89 o 
   4   2  13       67.93       61.30      3.43 o 
   5   2  13      275.40      290.43      7.71 o 
   6   2  13        1.40        1.64      2.45 o 
  -6   3  13      165.41      156.42     12.54 o 
  -5   3  13        0.02        0.69      1.94 o 
  -4   3  13     1590.61     1565.38     21.87 o 
  -3   3  13       68.87       67.82      3.20 o 
  -2   3  13     3827.31     3753.94     44.12 o 
  -1   3  13      332.25      334.23      5.10 o 
   0   3  13      772.08      782.63      8.92 o 
   1   3  13        1.85        4.11      1.07 o 
   2   3  13     1111.56     1093.96     13.51 o 
   3   3  13       83.32       88.24      3.18 o 
   4   3  13       69.19       77.62      4.67 o 
   5   3  13       15.17       18.42      2.71 o 
  -5   4  13      676.55      679.02     16.62 o 
  -4   4  13       79.70       66.34      6.04 o 
  -3   4  13     1603.77     1589.29     23.48 o 
  -2   4  13      161.28      160.63      4.58 o 
  -1   4  13     2196.15     2221.91     23.83 o 
   0   4  13      146.32      137.96      3.14 o 
   1   4  13        2.25        1.51      1.05 o 
   2   4  13      139.10      131.55      3.82 o 
   3   4  13        5.72        3.86      1.51 o 
   4   4  13       10.59       11.47      2.75 o 
   5   4  13      551.93      569.90     14.72 o 
  -5   5  13       11.07       13.11      5.73 o 
  -4   5  13      615.60      603.98     12.15 o 
  -3   5  13       17.96       21.77      2.58 o 
  -2   5  13     1533.34     1547.37     21.63 o 
  -1   5  13       66.64       51.41      2.87 o 
   0   5  13       12.22        9.94      1.75 o 
   1   5  13      206.26      197.73      7.16 o 
   2   5  13       12.20       16.38      7.08 o 
   3   5  13      398.19      400.52      9.04 o 
   4   5  13       59.78       59.90      3.91 o 
  -4   6  13        8.01        8.70      4.60 o 
  -3   6  13      272.24      269.05      9.49 o 
  -2   6  13        0.10       -0.26      1.72 o 
  -1   6  13      469.01      455.84      9.31 o 
   0   6  13      126.31      120.61      6.06 o 
   1   6  13       75.18       91.46      8.71 o 
   2   6  13      397.82      409.40     21.23 o 
   3   6  13      200.49      189.28      8.26 o 
  -2   7  13      378.51      389.70     11.70 o 
  -1   7  13       24.70       25.58      3.79 o 
   0   7  13       75.04       93.50      6.01 o 
   1   7  13      180.12      179.66     12.83 o 
   2   7  13      279.52      294.60     14.62 o 
  -6   0  14      904.60      911.49     27.18 o 
  -4   0  14      463.53      475.76     15.71 o 
  -2   0  14     3467.27     3387.73     69.31 o 
   0   0  14       38.19       41.47      7.51 o 
   2   0  14     2531.03     2530.85     43.46 o 
   4   0  14     2969.51     2978.92     92.09 o 
   6   0  14      401.15      385.39     18.01 o 
  -6   1  14       31.89       26.89      3.58 o 
  -5   1  14      782.46      830.41     17.12 o 
  -4   1  14        2.11        2.74      3.84 o 
  -3   1  14      311.42      309.68      8.04 o 
  -2   1  14        6.11        6.25      1.62 o 
  -1   1  14       15.16       14.25      2.12 o 
   0   1  14      342.86      372.34      7.09 o 
   1   1  14     2938.25     2967.89     38.65 o 
   2   1  14      672.61      682.17     11.08 o 
   3   1  14     1545.61     1489.04     20.42 o 
   4   1  14       34.55       35.17      2.78 o 
   5   1  14     1120.76     1106.87     17.60 o 
   6   1  14       28.57       31.38      4.55 o 
  -6   2  14      596.04      621.46     12.57 o 
  -5   2  14       20.95       19.27      2.49 o 
  -4   2  14      157.69      148.04      4.88 o 
  -3   2  14       12.91       12.80      1.80 o 
  -2   2  14        1.51        1.41      1.13 o 
  -1   2  14      104.96      116.31      3.90 o 
   0   2  14        2.65        4.86      2.88 o 
   1   2  14      751.80      788.61     10.36 o 
   2   2  14      760.04      741.91      9.98 o 
   3   2  14       68.20       69.73      3.39 o 
   4   2  14     1620.02     1651.27     23.09 o 
   5   2  14        9.31        6.17      1.97 o 
   6   2  14      157.75      184.50      8.76 o 
  -6   3  14       16.24       17.23      3.77 o 
  -5   3  14      265.21      290.26      9.99 o 
  -4   3  14       50.52       53.69      4.47 o 
  -3   3  14      103.16       95.55      6.32 o 
  -2   3  14       26.31       31.83      2.43 o 
  -1   3  14      794.19      800.75     10.65 o 
   0   3  14        2.68        5.67      1.20 o 
   1   3  14      552.91      561.84      8.38 o 
   2   3  14      163.62      142.43      3.87 o 
   3   3  14       40.54       41.07      2.86 o 
   4   3  14      354.84      364.12      8.50 o 
   5   3  14     1446.31     1512.09     22.69 o 
  -5   4  14        2.11       -0.89      2.28 o 
  -4   4  14       24.19       26.19      3.65 o 
  -3   4  14        0.23        3.21      2.18 o 
  -2   4  14      113.94      115.24      3.56 o 
  -1   4  14       28.59       28.69      2.01 o 
   0   4  14       11.58       10.79      1.25 o 
   1   4  14      603.49      588.73     14.24 o 
   2   4  14        8.84        6.77      1.41 o 
   3   4  14      451.28      446.42      9.21 o 
   4   4  14     1363.53     1376.26     25.63 o 
   5   4  14       13.56       11.67      3.31 o 
  -5   5  14      574.32      635.82     16.55 o 
  -4   5  14        6.62        8.69      2.30 o 
  -3   5  14      216.18      221.92      6.59 o 
  -2   5  14       68.78       62.80      3.61 o 
  -1   5  14       65.65       68.04      4.33 o 
   0   5  14      237.19      227.90     17.63 o 
   1   5  14      509.98      512.08     12.46 o 
   2   5  14      393.79      391.12     10.80 o 
   3   5  14      141.20      166.63      5.71 o 
   4   5  14        0.07        0.24      2.16 o 
  -4   6  14       37.12       41.49      4.73 o 
  -3   6  14        1.51       -0.83      2.56 o 
  -2   6  14      332.30      311.63     14.75 o 
  -1   6  14        0.00        1.99      1.65 o 
   0   6  14      192.68      179.45      9.10 o 
   1   6  14      165.56      164.11      8.10 o 
   2   6  14      534.09      567.56     14.40 o 
   3   6  14        3.95        3.13      2.67 o 
  -2   7  14       27.92       29.02      3.99 o 
  -1   7  14        0.78       -0.13      3.31 o 
   0   7  14        2.32        1.80      2.60 o 
   1   7  14      442.95      459.35     15.34 o 
  -5   0  15       46.56       46.97      5.52 o 
  -3   0  15     1994.24     1918.47     43.00 o 
  -1   0  15     2906.33     2707.57     57.54 o 
   1   0  15      140.68      118.04      6.99 o 
   3   0  15      175.79      183.92      6.40 o 
   5   0  15       93.69       82.62      8.08 o 
  -6   1  15       10.40        3.58      2.26 o 
  -5   1  15       23.47       25.10      4.71 o 
  -4   1  15      251.29      218.21      7.12 o 
  -3   1  15      386.53      366.29      9.10 o 
  -2   1  15     1809.40     1786.40     23.22 o 
  -1   1  15      376.57      373.20      7.40 o 
   0   1  15     2151.92     2120.46     26.49 o 
   1   1  15        0.67        0.54      1.42 o 
   2   1  15      674.85      620.01     10.62 o 
   3   1  15      187.70      175.01      5.21 o 
   4   1  15      245.74      249.90      7.02 o 
   5   1  15      136.55      143.13      5.48 o 
   6   1  15       46.39       66.73      8.26 o 
  -6   2  15       36.78       43.49      8.65 o 
  -5   2  15        2.33        2.83      1.69 o 
  -4   2  15      145.16      129.19      4.67 o 
  -3   2  15     1082.70     1040.19     17.44 o 
  -2   2  15      187.92      185.13      6.25 o 
  -1   2  15     2263.61     2214.51     27.87 o 
   0   2  15       74.57       82.62      3.46 o 
   1   2  15     2928.60     2835.24     29.50 o 
   2   2  15      187.27      181.02      4.23 o 
   3   2  15      807.21      790.71     13.13 o 
   4   2  15       11.91       11.19      2.06 o 
   5   2  15      119.21      114.56      5.02 o 
  -6   3  15       63.93       76.37      6.07 o 
  -5   3  15       51.05       56.37      5.15 o 
  -4   3  15      480.48      452.23     12.23 o 
  -3   3  15        0.05       -0.51      1.24 o 
  -2   3  15     1703.29     1685.23     22.64 o 
  -1   3  15       58.40       58.51      3.99 o 
   0   3  15     2822.59     2743.14     28.88 o 
   1   3  15        5.97        7.37      1.85 o 
   2   3  15     2025.16     1959.75     21.94 o 
   3   3  15       35.28       37.35      2.81 o 
   4   3  15       59.03       58.63      3.65 o 
   5   3  15       33.27       34.05      3.60 o 
  -5   4  15        7.70        3.40      2.82 o 
  -4   4  15        4.90        4.32      2.55 o 
  -3   4  15     1721.32     1717.04     29.79 o 
  -2   4  15       42.58       43.60      2.51 o 
  -1   4  15     2088.65     2031.18     22.43 o 
   0   4  15       83.12       78.11      3.73 o 
   1   4  15     1119.25     1092.26     13.95 o 
   2   4  15       12.04        9.50      1.56 o 
   3   4  15       15.49       15.22      2.82 o 
   4   4  15       17.82       19.63      3.48 o 
   5   4  15       42.85       48.54      4.85 o 
  -4   5  15      169.42      172.45     13.50 o 
  -3   5  15        0.07        2.97      1.74 o 
  -2   5  15     1009.66     1015.00     16.14 o 
  -1   5  15        4.34        4.59      1.43 o 
   0   5  15     1255.92     1233.13     22.30 o 
   1   5  15       19.79       20.17      3.18 o 
   2   5  15      100.47      117.69      6.12 o 
   3   5  15       15.76       13.63      2.88 o 
   4   5  15       54.63       47.27      6.69 o 
  -3   6  15      201.47      200.34      8.41 o 
  -2   6  15       37.39       38.50      4.22 o 
  -1   6  15      733.58      768.86     20.13 o 
   0   6  15       13.47        9.86      2.75 o 
   1   6  15      299.08      310.54     15.54 o 
   2   6  15        4.87        6.14      2.69 o 
   3   6  15        1.09        2.88      3.94 o 
  -1   7  15        0.19       -1.06      3.36 o 
   0   7  15      355.96      348.74     11.03 o 
   1   7  15       16.27       12.09      3.35 o 
  -6   0  16      420.27      402.48     16.51 o 
  -4   0  16     2600.73     2404.67     53.63 o 
  -2   0  16     1526.66     1468.57     34.59 o 
   0   0  16        2.04        4.11      1.50 o 
   2   0  16        5.48        6.25      2.61 o 
   4   0  16     1079.41     1139.52     21.12 o 
  -6   1  16       46.03       38.55      8.81 o 
  -5   1  16     2157.88     2125.90     35.13 o 
  -4   1  16       14.29       13.41      2.33 o 
  -3   1  16      767.90      754.78     15.03 o 
  -2   1  16      136.60      142.88      4.47 o 
  -1   1  16        4.41        5.74      1.43 o 
   0   1  16        5.68        6.89      2.16 o 
   1   1  16      475.18      482.68      7.45 o 
   2   1  16      120.24      126.49      5.61 o 
   3   1  16       20.53       22.79      3.44 o 
   4   1  16      313.24      323.31      7.89 o 
   5   1  16      948.49      953.73     23.88 o 
  -6   2  16      725.24      728.03     14.14 o 
  -5   2  16       56.15       55.53      4.44 o 
  -4   2  16     1136.55     1131.21     17.44 o 
  -3   2  16        5.55       10.78      1.83 o 
  -2   2  16       40.35       40.06      2.77 o 
  -1   2  16       15.68       19.25      3.06 o 
   0   2  16      327.63      333.46      6.14 o 
   1   2  16        7.54        9.97      1.41 o 
   2   2  16      317.05      325.75      7.34 o 
   3   2  16      229.55      215.31      7.07 o 
   4   2  16     1029.91     1057.61     16.95 o 
   5   2  16       58.75       57.01      3.88 o 
  -5   3  16     1659.52     1669.22     30.78 o 
  -4   3  16       30.75       30.46      3.83 o 
  -3   3  16      126.68      130.93      4.79 o 
  -2   3  16      110.50      114.68      4.89 o 
  -1   3  16       83.20       85.89      3.11 o 
   0   3  16       19.71       23.61      1.93 o 
   1   3  16       44.46       45.82      2.90 o 
   2   3  16        0.07        0.63      1.11 o 
   3   3  16      253.83      270.43      9.59 o 
   4   3  16        2.19        4.32      1.80 o 
   5   3  16      239.34      250.98      7.59 o 
  -5   4  16       11.46        4.68      2.79 o 
  -4   4  16      892.65      971.80     21.77 o 
  -3   4  16       58.76       56.14      4.53 o 
  -2   4  16      407.68      392.94     15.49 o 
  -1   4  16       78.42       84.10      3.14 o 
   0   4  16      113.26      120.73      3.73 o 
   1   4  16       40.14       42.48      2.48 o 
   2   4  16       78.51       87.30      3.34 o 
   3   4  16       24.58       20.96      3.08 o 
   4   4  16      429.60      472.94     25.90 o 
  -4   5  16       55.85       50.87      7.45 o 
  -3   5  16      385.14      390.72      9.25 o 
  -2   5  16       69.74       74.60      4.02 o 
  -1   5  16       91.36       95.27      3.87 o 
   0   5  16       57.55       53.82      4.24 o 
   1   5  16      194.81      203.59      7.50 o 
   2   5  16        4.22        3.99      2.35 o 
   3   5  16       62.97       68.21      5.02 o 
   4   5  16       66.82       77.73      5.75 o 
  -3   6  16       64.35       66.27      5.39 o 
  -2   6  16      191.05      187.01     13.76 o 
  -1   6  16       36.17       32.80      4.82 o 
   0   6  16       25.39       25.57      6.07 o 
   1   6  16        2.43        3.96      2.76 o 
   2   6  16      220.70      235.73     25.17 o 
  -5   0  17       80.78       61.19      6.32 o 
  -3   0  17       86.68       99.31      6.63 o 
  -1   0  17     2109.76     2136.92     48.21 o 
   1   0  17     2776.57     2809.79     61.10 o 
   3   0  17      426.79      414.39     15.97 o 
   5   0  17       15.73       19.21      5.25 o 
  -6   1  17       63.78       69.99      5.16 o 
  -5   1  17       57.55       49.50      4.26 o 
  -4   1  17      289.72      264.53      8.23 o 
  -3   1  17        0.69        5.18      1.75 o 
  -2   1  17      347.26      330.41      8.86 o 
  -1   1  17      610.54      590.50     10.37 o 
   0   1  17     3199.01     3263.15     39.14 o 
   1   1  17        5.29        3.62      2.94 o 
   2   1  17     1225.61     1185.16     17.51 o 
   3   1  17       15.53       15.10      2.15 o 
   4   1  17       42.83       46.68      3.74 o 
   5   1  17       80.80       79.52      4.48 o 
  -6   2  17       20.79       20.98      4.94 o 
  -5   2  17        5.22        7.94      2.05 o 
  -4   2  17       21.16       14.10      2.26 o 
  -3   2  17      112.18      110.20      4.33 o 
  -2   2  17      153.87      139.04      4.85 o 
  -1   2  17      236.44      234.16      6.03 o 
   0   2  17      218.83      221.74      4.96 o 
   1   2  17     2310.45     2364.41     25.65 o 
   2   2  17        2.33        1.54      1.31 o 
   3   2  17     1087.35     1077.70     16.81 o 
   4   2  17       15.18       14.13      2.37 o 
   5   2  17       10.22       10.17      2.39 o 
  -5   3  17        3.61        6.23      3.00 o 
  -4   3  17       65.09       49.73      6.16 o 
  -3   3  17       15.79       22.37      2.50 o 
  -2   3  17       12.95       10.39      2.47 o 
  -1   3  17      102.66      103.83      3.55 o 
   0   3  17     1901.37     1890.81     21.51 o 
   1   3  17        1.75        1.70      1.14 o 
   2   3  17      912.87      886.33     23.84 o 
   3   3  17       21.51       16.36      2.34 o 
   4   3  17      422.53      425.14     11.28 o 
   5   3  17        0.21        1.22      2.70 o 
  -5   4  17       26.62       32.05      4.58 o 
  -4   4  17       17.25       20.92      8.72 o 
  -3   4  17       13.81       14.51      3.09 o 
  -2   4  17       30.76       30.00      3.58 o 
  -1   4  17      644.90      635.65     19.60 o 
   0   4  17       91.89       79.93      3.76 o 
   1   4  17     1527.13     1518.00     18.35 o 
   2   4  17        0.32       -0.93      1.07 o 
   3   4  17      521.23      506.42     14.09 o 
   4   4  17        7.85        9.81      6.13 o 
  -4   5  17      109.89      102.50      9.74 o 
  -3   5  17      102.50       95.09      6.01 o 
  -2   5  17       73.03       62.10      3.92 o 
  -1   5  17       82.15       74.25      3.97 o 
   0   5  17     1837.77     1818.20     30.41 o 
   1   5  17       27.32       27.12      4.58 o 
   2   5  17      784.05      809.98     20.92 o 
   3   5  17       28.24       19.25      5.14 o 
  -3   6  17       32.57       35.94      4.52 o 
  -2   6  17       44.48       52.05      4.76 o 
  -1   6  17      271.72      261.39     25.06 o 
   0   6  17       57.02       62.97      4.98 o 
   1   6  17     1234.80     1214.64     23.54 o 
   2   6  17       35.16       32.29      4.35 o 
  -6   0  18        3.00        1.94      3.20 o 
  -4   0  18      248.42      270.12     11.99 o 
  -2   0  18     5753.12     5382.96    108.58 o 
   0   0  18      836.13      817.31     15.33 o 
   2   0  18       30.31       26.92      4.53 o 
   4   0  18        3.69        4.68      3.80 o 
  -6   1  18        1.86        0.01      2.08 o 
  -5   1  18      192.99      214.24      8.42 o 
  -4   1  18       17.59       17.67      2.73 o 
  -3   1  18     1377.27     1294.88     23.06 o 
  -2   1  18        0.21       -0.77      1.26 o 
  -1   1  18     3950.73     3814.30     45.44 o 
   0   1  18      481.74      534.23     10.48 o 
   1   1  18       69.90       66.70     14.58 o 
   2   1  18       13.45       12.90      2.01 o 
   3   1  18      107.09       95.93      4.22 o 
   4   1  18        2.27        3.46      1.74 o 
   5   1  18      346.05      348.49     11.85 o 
  -5   2  18      120.64      110.06      5.17 o 
  -4   2  18     1163.72     1155.83     18.15 o 
  -3   2  18       14.48       15.20      2.22 o 
  -2   2  18     3564.10     3590.98     43.59 o 
  -1   2  18        9.68        6.60      2.53 o 
   0   2  18       86.96       90.12      3.34 o 
   1   2  18      104.29      118.22      3.69 o 
   2   2  18       75.03       61.43      3.79 o 
   3   2  18       10.71        9.32      2.03 o 
   4   2  18      182.07      188.41      8.31 o 
   5   2  18        5.72        6.16      3.27 o 
  -5   3  18      608.74      651.77     16.71 o 
  -4   3  18       37.56       30.84      7.13 o 
  -3   3  18     2620.55     2564.03     45.59 o 
  -2   3  18      194.78      184.92      5.68 o 
  -1   3  18     1080.18     1053.96     16.28 o 
   0   3  18       80.55       76.20      3.18 o 
   1   3  18       62.53       55.58      2.81 o 
   2   3  18        1.81        2.55      1.48 o 
   3   3  18       34.41       32.69      3.01 o 
   4   3  18       67.02       69.81      4.21 o 
  -4   4  18     1072.70     1036.01     22.10 o 
  -3   4  18       15.92       15.46      3.19 o 
  -2   4  18     2319.37     2332.92     38.28 o 
  -1   4  18      232.79      237.33      6.65 o 
   0   4  18       16.47       16.53      2.00 o 
   1   4  18      116.87      119.48      4.04 o 
   2   4  18        0.91        0.13      1.28 o 
   3   4  18        9.70        5.76      4.49 o 
   4   4  18       26.94       30.40      8.91 o 
  -4   5  18        2.96        3.70      2.86 o 
  -3   5  18      645.40      622.25     15.76 o 
  -2   5  18        2.35        1.42      3.95 o 
  -1   5  18      604.65      613.80     11.78 o 
   0   5  18      182.33      175.84      7.19 o 
   1   5  18       12.89       10.75      3.65 o 
   2   5  18       13.32       10.49      3.05 o 
   3   5  18       83.56       78.79      7.73 o 
  -2   6  18      563.61      538.96     21.44 o 
  -1   6  18        9.43        6.36      2.68 o 
   0   6  18        6.46        8.61      3.00 o 
   1   6  18       85.15       85.18      5.89 o 
   2   6  18        2.12        0.96      3.68 o 
  -5   0  19      808.09      805.35     24.95 o 
  -1   0  19      162.63      154.83      5.88 o 
   1   0  19     3256.13     3410.69     73.36 o 
   3   0  19     1288.48     1269.68     34.64 o 
   5   0  19      374.85      383.71     18.01 o 
  -5   1  19      100.25      104.48     10.65 o 
  -4   1  19      103.45       99.14      5.22 o 
  -3   1  19       22.60       19.89      2.45 o 
  -2   1  19        8.45        9.29      1.88 o 
  -1   1  19      236.93      243.88     11.22 o 
   0   1  19      242.03      273.46      6.61 o 
   1   1  19       10.47        5.59      2.01 o 
   2   1  19      940.95      945.05     15.37 o 
   3   1  19       47.66       43.77      3.27 o 
   4   1  19     1698.47     1700.12     24.78 o 
   5   1  19       63.43       61.05      4.25 o 
  -5   2  19      487.61      480.87     10.76 o 
  -4   2  19        4.71        8.24      2.10 o 
  -3   2  19      172.63      158.22      7.67 o 
  -2   2  19      279.81      264.37      6.93 o 
  -1   2  19     1262.54     1251.30     18.53 o 
   0   2  19      176.96      179.32      6.11 o 
   1   2  19      483.25      562.65     25.02 o 
   2   2  19        9.40        6.72      1.76 o 
   3   2  19     1062.39     1077.26     17.37 o 
   4   2  19       66.48       59.64      4.00 o 
   5   2  19      288.78      298.72      8.70 o 
  -5   3  19        3.48        3.24      2.90 o 
  -4   3  19       57.59       55.48      5.07 o 
  -3   3  19        6.15        7.71      2.08 o 
  -2   3  19      103.80      116.12      4.64 o 
  -1   3  19      321.31      325.06      7.84 o 
   0   3  19      383.25      401.75      7.52 o 
   1   3  19        0.00       -0.04      1.21 o 
   2   3  19      182.95      194.43      9.15 o 
   3   3  19       36.84       33.29      3.04 o 
   4   3  19      990.99      997.01     17.17 o 
  -4   4  19        8.86       12.90      3.36 o 
  -3   4  19      575.62      567.98     14.66 o 
  -2   4  19       21.14       25.37      3.79 o 
  -1   4  19      157.67      155.62      5.53 o 
   0   4  19        4.67        4.39      1.57 o 
   1   4  19      190.82      196.68      9.14 o 
   2   4  19       74.68       65.87      5.95 o 
   3   4  19      576.93      599.60     17.25 o 
   4   4  19       17.13       15.97      3.49 o 
  -3   5  19      122.79      127.51      7.13 o 
  -2   5  19      164.48      151.46      7.41 o 
  -1   5  19       87.42       87.58      4.46 o 
   0   5  19       26.19       27.13      3.64 o 
   1   5  19       36.36       31.66      3.99 o 
   2   5  19      494.86      532.71     13.72 o 
   3   5  19       47.05       39.22      6.34 o 
  -2   6  19       10.80       11.04      4.72 o 
  -1   6  19       62.21       68.13      5.26 o 
   0   6  19       65.30       72.90      5.49 o 
   1   6  19      561.80      593.69     15.13 o 
  -4   0  20       90.35       83.02      6.96 o 
  -2   0  20        7.58        8.01      3.27 o 
   0   0  20     1387.07     1447.18     36.81 o 
   2   0  20      610.69      527.09     18.83 o 
   4   0  20      101.14       91.41      8.70 o 
  -5   1  20       25.99       32.93      4.39 o 
  -4   1  20        0.00       -2.31      1.61 o 
  -3   1  20      348.18      348.77      8.27 o 
  -2   1  20      587.59      548.95     10.63 o 
  -1   1  20      189.89      181.22      5.56 o 
   0   1  20       96.76      101.83      4.26 o 
   1   1  20     1442.13     1362.42     25.04 o 
   2   1  20      132.40      139.04      6.45 o 
   3   1  20       29.81       28.11      2.93 o 
   4   1  20       14.86       18.75      3.27 o 
  -5   2  20        6.26        6.19      2.24 o 
  -4   2  20      266.87      267.07      7.54 o 
  -3   2  20      395.19      371.32      8.74 o 
  -2   2  20      282.52      296.32      7.52 o 
  -1   2  20      250.11      257.59     10.91 o 
   0   2  20     1889.77     1950.48     26.19 o 
   1   2  20        1.99        4.20      2.13 o 
   2   2  20      432.06      412.51      9.27 o 
   3   2  20       86.99       81.12      7.18 o 
   4   2  20        9.83        5.93      2.13 o 
  -5   3  20       11.94       16.45      3.77 o 
  -4   3  20       29.09       27.02      4.19 o 
  -3   3  20      502.79      525.24     10.95 o 
  -2   3  20      172.99      181.57      5.92 o 
  -1   3  20     2269.00     2307.61     39.24 o 
   0   3  20       95.84       95.44      3.66 o 
   1   3  20      915.70      875.62     15.02 o 
   2   3  20       22.79       22.34      3.01 o 
   3   3  20       27.44       19.28      2.69 o 
   4   3  20       10.76       12.28      2.67 o 
  -4   4  20       21.63       20.14      3.99 o 
  -3   4  20        0.10        1.04      3.74 o 
  -2   4  20      689.02      697.51     16.51 o 
  -1   4  20       17.28       20.32      2.79 o 
   0   4  20     2579.47     2583.73     28.88 o 
   1   4  20       70.17       69.14      3.38 o 
   2   4  20       63.75       55.46      3.67 o 
   3   4  20       59.28       53.50     12.49 o 
  -3   5  20       58.94       70.86     11.25 o 
  -2   5  20       27.99       26.99      4.11 o 
  -1   5  20      847.93      835.53     14.85 o 
   0   5  20       40.63       38.84      9.62 o 
   1   5  20      687.69      699.65     16.12 o 
   2   5  20       30.53       32.13      5.72 o 
  -1   6  20       41.25       40.63      4.49 o 
   0   6  20      596.17      613.53     15.43 o 
  -5   0  21      633.59      654.94     22.45 o 
  -3   0  21     1148.00     1128.93     31.12 o 
  -1   0  21      486.57      457.30     11.22 o 
   1   0  21      172.69      177.38     10.12 o 
   3   0  21      567.29      582.49     21.32 o 
  -5   1  21       99.72       95.99      5.80 o 
  -4   1  21      663.07      673.32     12.96 o 
  -3   1  21      226.56      220.37      6.59 o 
  -2   1  21     1073.30     1008.33     16.31 o 
  -1   1  21       64.42       61.15      3.56 o 
   0   1  21       38.77       31.80      3.62 o 
   1   1  21       29.37       21.95      3.21 o 
   2   1  21       20.90       26.06      3.52 o 
   3   1  21       48.95       42.04      3.43 o 
   4   1  21     1372.47     1376.50     21.79 o 
  -5   2  21      807.46      827.09     15.54 o 
  -4   2  21      185.24      168.52      6.15 o 
  -3   2  21      366.47      367.51      8.89 o 
  -2   2  21        0.05       -0.73      1.57 o 
  -1   2  21       49.72       60.19      3.61 o 
   0   2  21       17.16       24.73      2.60 o 
   1   2  21       14.25       12.46      2.72 o 
   2   2  21      209.49      198.06      6.35 o 
   3   2  21       86.29      106.26      5.83 o 
   4   2  21       16.76       17.09      3.45 o 
  -4   3  21      452.17      471.80     13.77 o 
  -3   3  21        6.58       10.38      2.32 o 
  -2   3  21       64.15       65.65      4.00 o 
  -1   3  21       34.14       40.33      3.21 o 
   0   3  21      129.24      127.65      4.60 o 
   1   3  21       44.94       39.27      3.21 o 
   2   3  21      104.86      105.21      4.78 o 
   3   3  21        4.98        8.14      2.24 o 
   4   3  21      525.76      557.87     13.66 o 
  -4   4  21       59.98       66.10      5.85 o 
  -3   4  21       50.53       56.54      5.23 o 
  -2   4  21       18.11       22.19      3.78 o 
  -1   4  21       94.36      102.67      6.13 o 
   0   4  21       30.70       42.43      2.88 o 
   1   4  21      209.27      189.54      6.22 o 
   2   4  21        7.13        4.72      1.97 o 
   3   4  21        5.75        9.54      3.41 o 
  -2   5  21       52.72       52.94      5.24 o 
  -1   5  21       15.05       14.66      2.77 o 
   0   5  21      163.27      139.93      6.86 o 
   1   5  21      116.81      130.76      6.89 o 
   2   5  21       30.09       29.65      5.76 o 
  -4   0  22       96.79       91.63      8.06 o 
  -2   0  22      175.92      170.15     10.23 o 
   0   0  22     1560.81     1562.36     39.95 o 
   2   0  22      166.59      193.03     11.21 o 
   4   0  22       68.54       61.60      7.95 o 
  -5   1  22       10.06        5.37      2.67 o 
  -4   1  22        4.66        5.10      2.00 o 
  -3   1  22       37.94       36.66      3.27 o 
  -2   1  22       42.73       47.62      3.47 o 
  -1   1  22      827.17      831.68     14.25 o 
   0   1  22      371.46      367.39     10.86 o 
   1   1  22      342.93      364.40     10.88 o 
   2   1  22       72.42       67.88      5.04 o 
   3   1  22      646.98      637.38     16.23 o 
   4   1  22        2.04        4.03      2.19 o 
  -4   2  22       25.88       30.65      4.63 o 
  -3   2  22       20.95       19.62      2.82 o 
  -2   2  22      211.19      209.94      6.54 o 
  -1   2  22       44.55       40.25      3.21 o 
   0   2  22     1095.04     1156.93     22.72 o 
   1   2  22      179.86      159.16      8.85 o 
   2   2  22      474.52      500.51     10.82 o 
   3   2  22        0.01       -0.85      2.23 o 
   4   2  22      121.61      109.71      5.44 o 
  -4   3  22       20.91       20.56      6.68 o 
  -3   3  22      333.65      324.04      8.72 o 
  -2   3  22       15.22       14.04      2.50 o 
  -1   3  22      338.16      366.71      8.86 o 
   0   3  22        0.81        0.91      1.56 o 
   1   3  22      819.47      851.12     14.98 o 
   2   3  22       28.50       29.54      3.11 o 
   3   3  22      692.03      653.21     13.25 o 
  -3   4  22        0.06        0.81      2.63 o 
  -2   4  22       94.57      104.87     13.70 o 
  -1   4  22       33.83       36.22      4.30 o 
   0   4  22      797.68      859.80     15.09 o 
   1   4  22      126.70      121.89      5.17 o 
   2   4  22      732.65      719.55     17.28 o 
  -2   5  22        2.33        6.32      3.04 o 
  -1   5  22       83.71       95.26      5.81 o 
   0   5  22       93.16       94.16      6.00 o 
   1   5  22      375.52      413.71     17.13 o 
  -3   0  23      520.10      523.08     19.32 o 
  -1   0  23      424.16      404.72     16.52 o 
   1   0  23      147.34      121.71      8.82 o 
   3   0  23        7.67        4.26      3.71 o 
  -4   1  23      805.69      828.53     15.35 o 
  -3   1  23       49.78       43.45      3.54 o 
  -2   1  23      586.85      584.41     11.71 o 
  -1   1  23      105.77      119.93      4.98 o 
   0   1  23       66.74       63.38      7.00 o 
   1   1  23       74.81       84.63      5.54 o 
   2   1  23       17.01       17.37      5.82 o 
   3   1  23       20.13       20.82      3.70 o 
   4   1  23       25.44       25.39      5.74 o 
  -4   2  23        4.48        5.33      2.24 o 
  -3   2  23      832.92      835.94     15.29 o 
  -2   2  23       86.45       81.48      4.43 o 
  -1   2  23      267.09      272.07      7.47 o 
   0   2  23       19.58       20.33      3.59 o 
   1   2  23        1.16        3.26      4.49 o 
   2   2  23       63.07       56.73      3.93 o 
   3   2  23        4.31        5.90      2.16 o 
  -4   3  23      564.16      572.27     27.83 o 
  -3   3  23        3.60        1.45      2.72 o 
  -2   3  23      955.51      962.17     16.64 o 
  -1   3  23       42.94       35.14      3.31 o 
   0   3  23       11.92        8.64      3.44 o 
   1   3  23        5.96        7.89      2.16 o 
   2   3  23        2.07        1.80      2.84 o 
   3   3  23       36.70       34.85      3.57 o 
  -3   4  23      472.99      474.34     18.30 o 
  -2   4  23        0.07        1.04      2.61 o 
  -1   4  23      270.16      275.87     10.03 o 
   0   4  23        9.02        8.92      2.59 o 
   1   4  23        0.86        2.51      2.21 o 
   2   4  23        1.82        3.64      2.27 o 
  -1   5  23        4.58       -0.88      2.61 o 
   0   5  23        2.31       -0.54      2.56 o 
  -4   0  24        3.49        9.16      4.39 o 
  -2   0  24       22.72       31.49     16.32 o 
   0   0  24      362.19      373.88     16.05 o 
   2   0  24      886.56      755.73     25.38 o 
  -4   1  24       55.93       54.76      4.20 o 
  -3   1  24       19.27       14.61      2.73 o 
  -2   1  24       43.05       54.29      7.66 o 
  -1   1  24       59.66       60.39      4.94 o 
   0   1  24        9.70        9.55      2.83 o 
   1   1  24      878.14      871.58     19.38 o 
   2   1  24       38.40       39.36      4.45 o 
   3   1  24     1089.69     1069.53     35.91 o 
  -4   2  24       15.28       12.15      2.70 o 
  -3   2  24       33.95       33.95      3.50 o 
  -2   2  24        0.81        3.69      2.39 o 
  -1   2  24        0.63        0.47      2.54 o 
   0   2  24      214.44      206.01      8.34 o 
   1   2  24        0.21       -1.16      1.99 o 
   2   2  24      401.64      410.56     13.50 o 
   3   2  24        3.84        0.95      1.95 o 
  -3   3  24       15.00       19.95      4.13 o 
  -2   3  24       29.55       30.84      3.36 o 
  -1   3  24        1.90        1.72      1.94 o 
   0   3  24        7.36       12.47      3.98 o 
   1   3  24      439.69      458.86     13.60 o 
   2   3  24        3.56        1.00      2.72 o 
  -2   4  24        0.76        1.30      2.70 o 
  -1   4  24       74.86       89.69      6.30 o 
   0   4  24      315.48      331.22     15.88 o 
   1   4  24        2.78        4.93      3.56 o 
  -3   0  25      168.72      154.25      7.43 o 
  -1   0  25      890.65      910.27     28.43 o 
   1   0  25      213.27      202.36     11.94 o 
   3   0  25        1.27        3.38      4.17 o 
  -4   1  25       77.33       62.31      4.48 o 
  -3   1  25        0.20       -0.40      1.86 o 
  -2   1  25      420.61      407.63      9.81 o 
  -1   1  25        0.09        1.34      2.28 o 
   0   1  25      847.47      874.78     19.62 o 
   1   1  25        9.33       14.85      3.07 o 
   2   1  25       46.41       45.13      4.79 o 
   3   1  25       41.32       50.68      5.31 o 
  -3   2  25      537.21      543.18     14.76 o 
  -2   2  25        1.83       -0.81      1.81 o 
  -1   2  25     1202.32     1192.52     38.04 o 
   0   2  25        0.07       -2.12      2.06 o 
   1   2  25      228.50      243.17     12.27 o 
   2   2  25        0.76        5.95      2.96 o 
  -3   3  25       27.50       30.89      5.02 o 
  -2   3  25      608.52      633.75     13.11 o 
  -1   3  25        1.01       -1.41      1.77 o 
   0   3  25     1136.43     1164.47     23.82 o 
   1   3  25       49.12       48.75      4.78 o 
   2   3  25       49.15       46.73      3.98 o 
  -1   4  25      772.25      782.69     18.60 o 
   0   4  25       47.44       45.95      7.00 o 
  -2   0  26       36.77       65.12      7.64 o 
   0   0  26        1.07       -0.75      3.00 o 
   2   0  26       16.29        9.82      4.13 o 
  -3   1  26      381.24      402.13     10.24 o 
  -2   1  26       90.07       88.06      6.33 o 
  -1   1  26        9.33       10.68      3.19 o 
   0   1  26       65.67       78.32      9.18 o 
   1   1  26        1.27        4.46      2.87 o 
   2   1  26        1.67        1.88      2.42 o 
  -3   2  26        0.11        1.53      2.20 o 
  -2   2  26       66.20       61.21      4.32 o 
  -1   2  26       62.11       64.56      5.33 o 
   0   2  26        6.71        6.40      2.84 o 
   1   2  26       10.91       12.57      3.21 o 
   2   2  26        5.83        5.29      2.79 o 
  -2   3  26       31.10       32.64      4.97 o 
  -1   3  26        3.81        5.32      2.53 o 
   0   3  26       11.50       21.61      4.77 o 
   1   3  26        1.00       -0.93      2.47 o 
  -3   0  27       51.28       50.70      7.56 o 
  -1   0  27      388.16      427.63     18.61 o 
   1   0  27      402.02      391.00     17.77 o 
  -3   1  27        7.10        5.63      2.46 o 
  -2   1  27       50.53       51.08      5.10 o 
  -1   1  27        6.93        8.72      2.98 o 
   0   1  27      890.39      953.58     32.28 o 
   1   1  27       18.47       13.31      3.37 o 
   2   1  27      500.82      492.40     14.64 o 
  -2   2  27       36.04       34.18      3.71 o 
  -1   2  27      630.70      642.63     16.65 o 
   0   2  27       21.72       18.08      3.75 o 
   1   2  27      506.20      514.52     14.77 o 
  -2   0  28      693.50      736.09     26.03 o 
   0   0  28        5.80        3.07      3.89 o 
  -2   1  28       99.71       92.65      6.57 o 
  -1   1  28      387.48      404.48     13.00 o 
   0   1  28       97.64      114.09      8.07 o 
   1   1  28        7.63       15.99      3.73 o 
  -1   2  28       82.91       95.52      6.60 o 
   0   2  28        4.85       -1.17      2.53 o 
                                                 
